# Supplementary material for: Integrated Metabolome and Transcriptome Analysis Reveals a Regulatory Network of Fruit Peel Pigmentation in Eggplant (Solanum melongena L.)
Source: Int J Mol Sci. 2022 Nov 3;23(21):13475. doi: 10.3390/ijms232113475 (PMC9657510; doi:10.3390/ijms232113475)
Supplement: Supplementary file 1 [file ijms-23-13475-s001.zip]

Archive with 2 entries (2 files):
- IJMS2004102 supplementary files proof.pdf
- Supplementary Table S1 proof.xlsx
