# Supplementary material for: Integrated Metabolome and Transcriptome Analysis Reveals a Regulatory Network of Fruit Peel Pigmentation in Eggplant (Solanum melongena L.)
Source: Int J Mol Sci. 2022 Nov 3;23(21):13475. doi: 10.3390/ijms232113475 (PMC9657510; doi:10.3390/ijms232113475)
Supplement: Supplementary file 1 [file ijms-23-13475-s001.zip › Supplementary Table S1 proof.xlsx]

## Sheet: A1 vs A2
Supplementary Table S1. DEGs identified in the pair-wise comparisons
ID	A1-1_fpkm	A1-2_fpkm	A1-3_fpkm	A2-1_fpkm	A2-2_fpkm	A2-3_fpkm	log2FoldChange	pvalue	regulated	NR
SmeSca00026	1.45	3.55	5.16	0.72	0.74	1.01	-2.10005	0.000627583	down	hypothetical protein TanjilG_00025 [Lupinus angustifolius]
SmeSca00047	17.42	17.76	24.02	10.39	8.19	7.51	-1.22175	5.80723e-06	down	ribosomal protein S10 [Trifolium pratense]
SmeSca00061	98.11	79.9	78.15	276.61	280.76	240.41	1.59988	6.79782e-27	up	--
SmeSca00062	0.29	0.29	0.14	3.48	2.93	4.74	3.93221	2.92479e-06	up	PREDICTED: homocysteine S-methyltransferase 2-like isoform X2 [Solanum tuberosum]
SmeSca00072	1.5	2.18	1.88	3.29	4.43	4.18	1.04256	0.000648532	up	PREDICTED: zinc finger protein 6-like [Solanum pennellii]
SmeSca00082	2.13	1.07	0.91	7.41	5.22	9.17	2.37547	1.65825e-08	up	PREDICTED: uncharacterized protein LOC104113218 [Nicotiana tomentosiformis]
SmeSca00094	0.11	0.34	0.22	2.41	3.85	4.34	3.93664	4.91518e-07	up	hypothetical protein CQW23_28091 [Capsicum baccatum]
SmeSca00098	47.24	51.04	38.23	14.05	20.64	21.79	-1.32508	1.14911e-10	down	hypothetical protein A4A49_39256 [Nicotiana attenuata]
SmeSca00200	3.67	4.17	10.9	1.15	0.82	1.45	-2.5093	1.19266e-05	down	hypothetical protein DCAR_032037 [Daucus carota subsp. sativus]
SmeSca00203	2.74	3.86	5.45	0.86	0.55	0.49	-2.70756	4.3004e-08	down	hypothetical protein BC332_27106 [Capsicum chinense]
SmeSca00345	10.81	22.45	35.22	10.23	14.48	9.87	-1.0487	0.0188617	down	hypothetical protein T459_02427 [Capsicum annuum]
SmeSca00346	1.87	7.86	23.05	0.54	1.55	2.87	-2.8189	0.00170019	down	hypothetical protein DCAR_001146 [Daucus carota subsp. sativus]
SmeSca00416	2.06	2.05	2.85	0.84	0.59	0.55	-1.84979	1.99594e-06	down	PREDICTED: uncharacterized protein LOC107060053 [Solanum tuberosum]
SmeSca00555	2.99	2.67	10.12	0.48	0.83	0.4	-3.27952	5.56059e-06	down	hypothetical protein CQW23_19278 [Capsicum baccatum]
SmeSca00655	4.66	6.15	7.1	2.39	4.37	1.92	-1.10502	0.00701617	down	hypothetical protein CQW23_35343 [Capsicum baccatum]
SmeSca00760	0.96	1.79	3.94	0.5	0.33	0.64	-2.23629	0.000247163	down	hypothetical protein DCAR_001146 [Daucus carota subsp. sativus]
SmeSca00827	1.05	2.75	3.36	0.65	0.45	0.59	-2.12144	0.00101218	down	hypothetical protein BC332_33994 [Capsicum chinense]
SmeSca00897	4.33	8.29	14.08	1.44	2.23	1.62	-2.4025	3.96137e-06	down	Metallocarboxypeptidase inhibitor [Dorcoceras hygrometricum]
Smechr0100029	7.09	6	6.53	2.86	2.57	2.5	-1.34735	4.62439e-11	down	hypothetical protein CQW23_31670 [Capsicum baccatum]
Smechr0100040	55.12	72.02	64.89	31.34	11.38	7.98	-1.93059	3.96874e-05	down	PREDICTED: lysine histidine transporter-like 8 [Solanum tuberosum]
Smechr0100042	0.79	0.71	0.89	0.23	0	0.05	-3.07294	0.000601023	down	PREDICTED: L-ascorbate oxidase homolog [Nicotiana attenuata]
Smechr0100052	109.81	115.01	118.11	12.08	9.74	8.8	-3.52262	4.73139e-85	down	PREDICTED: serine/threonine-protein kinase STY46 [Solanum tuberosum]
Smechr0100056	1	1.88	1.13	2.55	2.86	3.95	1.17272	0.00138803	up	PREDICTED: hippocampus abundant transcript-like protein 1 [Solanum tuberosum]
Smechr0100078	1.63	1.6	1.41	7.52	7.59	12.84	2.53976	1.54078e-16	up	PREDICTED: aquaporin PIP2-7 [Capsicum annuum]
Smechr0100088	0.99	1.44	1.06	2.36	3.15	3.9	1.38288	4.50668e-05	up	PREDICTED: protein MCM10 homolog [Solanum pennellii]
Smechr0100093	53.19	38.94	43.81	17.77	19.54	17.03	-1.36515	2.84833e-17	down	PREDICTED: myb-related protein 308-like [Solanum tuberosum]
Smechr0100109	1.22	2.06	1.88	2.71	4.79	8.04	1.52362	0.000414016	up	PREDICTED: thaumatin-like protein 1 [Solanum pennellii]
Smechr0100112	155.03	163.21	245.08	92.9	90.24	107.09	-1.00808	5.29516e-06	down	Glycine-rich protein 2, partial [Capsicum baccatum]
Smechr0100141	15.69	13.47	15.28	4.11	3.68	4.13	-1.93911	3.40569e-45	down	PREDICTED: probable pre-mRNA-splicing factor ATP-dependent RNA helicase [Solanum tuberosum]
Smechr0100157	2.84	2.93	1.93	0.97	1.39	0.92	-1.2829	0.00268953	down	PREDICTED: auxin-induced protein 15A-like [Solanum pennellii]
Smechr0100159	0.65	0.87	0.73	2.37	2.15	2.6	1.62347	7.46186e-05	up	PREDICTED: auxin-induced protein 6B [Solanum pennellii]
Smechr0100179	12.55	12.6	12.45	48.33	70.66	77.49	2.3309	2.53989e-38	up	fructose 1,6-bisphosphate aldolase 1 [Solanum lycopersicum]
Smechr0100193	4.59	3.45	3.77	6.48	10.21	9.51	1.09716	6.36651e-08	up	PREDICTED: kinesin-related protein 4 isoform X1 [Solanum tuberosum]
Smechr0100217	1.12	0.87	0.54	2.44	2.05	3.84	1.68653	8.8006e-05	up	PREDICTED: bZIP transcription factor 11-like [Nicotiana attenuata]
Smechr0100225	0.44	0.05	0.14	1.8	0.74	1.68	2.71495	0.00105298	up	PREDICTED: uncharacterized protein LOC107013371 [Solanum pennellii]
Smechr0100227	3.51	5.4	3.88	13.88	20.56	22.91	2.10745	1.78196e-17	up	PREDICTED: glucose-1-phosphate adenylyltransferase large subunit 1 [Solanum tuberosum]
Smechr0100236	0.24	0.31	0.19	1.1	0.5	1.02	1.78438	0.00101242	up	hypothetical protein BC332_22476 [Capsicum chinense]
Smechr0100280	2.25	2.27	1.6	11.55	14.56	7.97	2.43518	1.01515e-13	up	hypothetical protein BC332_22427 [Capsicum chinense]
Smechr0100288	2	1.85	1.99	0.46	0.21	0.15	-2.84004	1.74611e-08	down	9-divinyl ether synthase [Capsicum annuum]
Smechr0100290	3.93	6.76	8.94	25.86	12.05	7.3	1.18034	0.0202414	up	PREDICTED: myosin heavy chain kinase B [Solanum pennellii]
Smechr0100300	0.79	1.17	0.62	1.78	2.05	1.93	1.11285	0.00700998	up	PREDICTED: B3 domain-containing transcription factor VRN1-like [Solanum pennellii]
Smechr0100302	275.37	271.78	246.08	647.57	633.04	625.22	1.2232	4.68533e-34	up	PREDICTED: uncharacterized protein LOC102591329 [Solanum tuberosum]
Smechr0100328	0.65	1.31	0.99	0.39	0.45	0.4	-1.2992	0.0155407	down	PREDICTED: GDSL esterase/lipase At5g03980-like [Solanum tuberosum]
Smechr0100329	3.74	4.74	6.29	20.15	18.88	20.78	1.9689	5.50988e-17	up	PREDICTED: ferredoxin--nitrite reductase, chloroplastic-like [Solanum pennellii]
Smechr0100337	2.79	3.58	4.36	0.07	0.38	0.48	-3.58937	2.32339e-11	down	PREDICTED: probable carboxylesterase 13 [Solanum tuberosum]
Smechr0100338	94.85	119.66	117.41	34.54	32.04	28.02	-1.85343	6.74272e-25	down	PREDICTED: probable carboxylesterase 13 [Solanum tuberosum]
Smechr0100342	9.36	9.35	8.03	3.12	2.66	2.88	-1.66359	3.67915e-18	down	PREDICTED: serine carboxypeptidase II-3-like [Solanum lycopersicum]
Smechr0100355	10.61	12.67	9.04	0.32	0.62	0.45	-4.59934	4.29484e-46	down	PREDICTED: la-related protein 6C [Solanum tuberosum]
Smechr0100362	101.08	153.91	154.84	701.93	280.82	232.16	1.55028	0.000296161	up	PREDICTED: ethylene-responsive transcription factor ERF109 [Solanum pennellii]
Smechr0100366	11.31	17.58	12.35	75.72	26.85	21.58	1.58071	0.00140638	up	PREDICTED: protein disulfide-isomerase SCO2 [Solanum tuberosum]
Smechr0100376	13.66	18.84	12.58	57.29	40.98	45.05	1.63445	7.86731e-12	up	PREDICTED: uncharacterized protein LOC107011238 [Solanum pennellii]
Smechr0100381	78.26	68.01	85.75	22.45	17.13	21.38	-1.96816	3.13209e-27	down	PREDICTED: methylcrotonoyl-CoA carboxylase beta chain, mitochondrial [Solanum tuberosum]
Smechr0100385	1.92	2.16	2.21	11.8	6.43	4.1	1.80888	2.51653e-05	up	PREDICTED: PI-PLC X domain-containing protein At5g67130-like [Solanum tuberosum]
Smechr0100390	27.63	19.37	26.98	7.76	4.52	5.03	-2.12321	5.87796e-13	down	PREDICTED: caffeoyl-CoA O-methyltransferase 6 [Solanum pennellii]
Smechr0100391	95.5	83.36	81.12	32.96	32.05	29.62	-1.49778	2.31382e-33	down	PREDICTED: O-acyltransferase WSD1-like [Solanum pennellii]
Smechr0100398	11.22	14.43	13.62	70.47	22.15	19.52	1.50576	0.00185834	up	PREDICTED: scopoletin glucosyltransferase [Solanum tuberosum]
Smechr0100399	1.83	1.55	2.55	14.94	6.12	4.2	2.07744	5.25959e-05	up	PREDICTED: scopoletin glucosyltransferase [Solanum tuberosum]
Smechr0100404	4.93	7.66	7.08	3.36	1.51	1.38	-1.67533	8.08516e-05	down	UDP-glucose:glucosyltransferase [Lycium barbarum]
Smechr0100405	0.51	1	1.01	0.25	0.35	0.34	-1.46915	0.00727297	down	PREDICTED: cysteine proteinase RD21a-like [Solanum tuberosum]
Smechr0100408	1.38	1.9	1.6	5.38	10.45	11.63	2.43129	6.47329e-14	up	PREDICTED: D-type cyclin-2 isoform X1 [Solanum lycopersicum]
Smechr0100414	0.72	1.01	0.56	2.06	2.84	2.75	1.69399	2.18448e-08	up	ovary receptor kinase 1 [Solanum chacoense]
Smechr0100430	1.18	1.05	1.63	0	0.18	0.41	-2.78865	0.0011044	down	PREDICTED: uncharacterized protein LOC102599039 [Solanum tuberosum]
Smechr0100432	1.31	1.43	1.17	5.58	3.81	4.4	1.78655	4.78289e-05	up	PREDICTED: zinc finger protein 4-like [Solanum pennellii]
Smechr0100441	6.22	8.35	7.29	18.52	16.82	20	1.29498	1.80563e-10	up	--
Smechr0100461	10.71	9.66	11.04	56.86	24.9	16.58	1.63413	0.000402774	up	PREDICTED: uncharacterized protein LOC102586586 [Solanum tuberosum]
Smechr0100463	1.29	1.74	2.08	6.31	10.46	10.01	2.32641	7.44722e-13	up	PREDICTED: uncharacterized acetyltransferase At3g50280-like [Solanum tuberosum]
Smechr0100478	0.6	0.75	0.45	2.64	1.88	0.83	1.5467	0.0192642	up	PREDICTED: phytosulfokines-like [Solanum lycopersicum]
Smechr0100482	940.7	1144.24	1089.41	26.7	42.5	26.42	-5.10709	2.34022e-130	down	Wound-induced protein WIN2 [Capsicum baccatum]
Smechr0100483	2.64	2.22	2.91	0.54	0.69	0.33	-2.37592	1.04215e-09	down	PREDICTED: amino acid permease 6-like [Solanum tuberosum]
Smechr0100509	7.56	9.19	10.38	3.11	1.09	0.57	-2.51839	4.20631e-06	down	PREDICTED: receptor-like protein kinase HAIKU2 [Solanum tuberosum]
Smechr0100533	114.48	111.12	85.41	14.04	23.22	20.46	-2.48202	1.43395e-34	down	PREDICTED: uncharacterized protein LOC101247870 [Solanum lycopersicum]
Smechr0100534	52.6	36.57	33.55	0.49	1.88	1.15	-5.19795	1.71349e-32	down	--
Smechr0100540	21.3	45.05	28.32	58.68	72.59	105.86	1.26654	6.6278e-05	up	PREDICTED: putative glutamine amidotransferase YLR126C [Solanum tuberosum]
Smechr0100552	15.22	15.07	11.39	4.71	3.34	2.94	-1.95375	1.48312e-08	down	PREDICTED: uncharacterized protein LOC108844594 [Raphanus sativus]
Smechr0100564	21.14	28.47	25.07	62.97	90.74	98.81	1.70079	1.20656e-17	up	PREDICTED: uncharacterized protein LOC107061409 [Solanum tuberosum]
Smechr0100567	2.79	1.96	1.91	1.41	0.84	1.14	-1.00336	0.00222406	down	PREDICTED: root phototropism protein 3-like [Solanum pennellii]
Smechr0100568	13.98	14.86	16.33	5.46	7.56	7.67	-1.18155	6.7711e-12	down	PREDICTED: serine/threonine-protein kinase PEPKR2-like [Solanum tuberosum]
Smechr0100569	6.14	4.75	7.12	1.78	1.51	2.39	-1.70802	1.44153e-08	down	PREDICTED: probable 2-oxoglutarate/Fe(II)-dependent dioxygenase [Solanum tuberosum]
Smechr0100570	0.56	3.58	1.89	0	0	0	-8.0751	2.48415e-08	down	PREDICTED: probable 2-oxoglutarate/Fe(II)-dependent dioxygenase [Solanum tuberosum]
Smechr0100571	11.17	13.08	16.37	1.22	0.38	0	-4.66665	1.75427e-11	down	PREDICTED: calmodulin-5/6/7/8-like [Capsicum annuum]
Smechr0100586	1.23	1.9	2.22	0.18	0.41	0.25	-2.73122	5.77398e-07	down	PREDICTED: ABC transporter G family member 11-like [Solanum tuberosum]
Smechr0100597	134.25	144.71	152.9	101.42	59.12	58.44	-1.00827	0.000182793	down	probable protein phosphatase 2C 10 [Solanum lycopersicum]
Smechr0100606	56.91	50.95	56.54	18.5	23.2	21.69	-1.42407	3.08887e-36	down	PREDICTED: uncharacterized protein LOC102583974 [Solanum tuberosum]
Smechr0100611	21.66	11.83	31.8	1.49	0.68	0.21	-4.78927	1.02241e-15	down	PREDICTED: peroxidase N1 [Solanum tuberosum]
Smechr0100613	71.64	72.42	73.6	125.45	145.32	182.52	1.00721	1.2054e-11	up	PREDICTED: chlorophyll a-b binding protein CP24 10B, chloroplastic [Solanum pennellii]
Smechr0100618	0.78	0.79	1.08	2.72	1.63	2.12	1.25111	0.0069017	up	PREDICTED: non-specific lipid-transfer protein-like protein At5g64080 [Solanum tuberosum]
Smechr0100623	43.83	42.63	40.42	112.65	117.95	122.63	1.43261	2.50062e-77	up	PREDICTED: beta-xylosidase/alpha-L-arabinofuranosidase 2-like [Solanum tuberosum]
Smechr0100627	5.65	4.21	4.76	1.39	0.77	0.83	-2.31607	1.25905e-09	down	PREDICTED: NAC transcription factor ONAC010 [Solanum pennellii]
Smechr0100646	432.26	347.35	442.82	151.62	177.74	153.72	-1.38587	4.60596e-22	down	PREDICTED: uncharacterized protein LOC107027143 [Solanum pennellii]
Smechr0100648	17.6	17.19	19.78	7.49	7.28	7.33	-1.34808	6.68664e-17	down	PREDICTED: uncharacterized protein LOC107839999 [Capsicum annuum]
Smechr0100651	22.78	22.27	26.42	8.28	7.25	7.63	-1.66807	1.33377e-22	down	PREDICTED: G-box-binding factor 4-like [Solanum pennellii]
Smechr0100671	31.38	27.55	28.63	122.89	132.33	130.38	2.09421	5.17508e-88	up	PREDICTED: basic blue protein-like [Solanum pennellii]
Smechr0100694	173.54	123.1	154.13	57.03	54.48	44.73	-1.5664	8.53438e-17	down	PREDICTED: cruciferin PGCRURSE5-like isoform X1 [Solanum tuberosum]
Smechr0100695	0.85	0.77	0.82	1.47	1.66	2.03	1.0311	0.000469463	up	PREDICTED: pentatricopeptide repeat-containing protein At3g62890-like isoform X1 [Solanum pennellii]
Smechr0100701	22.17	19.41	15.36	45.27	41.16	39.49	1.10927	9.71903e-11	up	PREDICTED: potassium channel AKT2/3 [Solanum tuberosum]
Smechr0100746	358.17	405.1	372.92	159.99	125.04	127.89	-1.4975	2.56927e-18	down	PREDICTED: uncharacterized protein LOC107009920 [Solanum pennellii]
Smechr0100748	2.63	2.8	2.99	1.32	0.41	0.49	-1.93853	0.000325508	down	PREDICTED: uncharacterized protein LOC107027665 [Solanum pennellii]
Smechr0100753	0.07	0.21	0.07	1.57	0.88	2.03	3.64489	1.46107e-10	up	Leucine-rich repeat receptor-like serine/threonine-protein kinase BAM3 [Capsicum baccatum]
Smechr0100759	1.17	0.46	1	2.66	2.68	2.18	1.47413	0.000841085	up	PREDICTED: Werner Syndrome-like exonuclease [Solanum tuberosum]
Smechr0100793	5.66	5.59	5.59	14.51	14.01	11.2	1.19765	6.93453e-11	up	PREDICTED: protein NRT1/ PTR FAMILY 4.3 [Solanum tuberosum]
Smechr0100801	15.77	15.08	13.91	7.11	7.66	6.47	-1.11825	3.49433e-18	down	PREDICTED: methionine S-methyltransferase [Solanum pennellii]
Smechr0100813	3.28	2.61	2.48	5.7	6.26	6.67	1.11008	6.55189e-13	up	PREDICTED: protein STICHEL [Solanum tuberosum]
Smechr0100821	26.33	21.54	21.3	12.39	9.55	7.55	-1.25961	7.11391e-08	down	PREDICTED: probable leucine-rich repeat receptor-like protein kinase At5g49770 isoform X1 [Solanum pennellii]
Smechr0100833	12.45	10.3	12.32	6.03	4.71	5.58	-1.14051	9.89812e-09	down	PREDICTED: uncharacterized protein LOC101246475 [Solanum lycopersicum]
Smechr0100866	6.2	8.37	6.36	23.55	24.85	27.06	1.80348	3.56364e-26	up	Glucan endo-1,3-beta-glucosidase 7 [Capsicum chinense]
Smechr0100916	19.41	19.17	18.66	7.52	8.42	10.47	-1.16363	7.24023e-14	down	PREDICTED: uncharacterized protein LOC107008411 isoform X1 [Solanum pennellii]
Smechr0100923	1.6	3.23	1.62	5.83	3.31	4.38	1.03942	0.0129156	up	PREDICTED: homeobox protein knotted-1-like 1 [Solanum pennellii]
Smechr0100925	0.89	1.25	0.78	2.73	2.79	2.27	1.37351	2.0424e-07	up	PREDICTED: nicotianamine synthase [Solanum tuberosum]
Smechr0100938	2.07	2.78	3.35	147.05	180.83	193.39	5.93584	2.93915e-189	up	universal stress protein A-like protein isoform 1 [Solanum lycopersicum]
Smechr0100944	15.31	12.03	13.23	32.14	55.39	55	1.75718	1.91052e-15	up	PREDICTED: uncharacterized protein LOC107010236 [Solanum pennellii]
Smechr0100954	3.35	3.5	3.12	17.5	14.92	13.68	2.17179	8.69241e-21	up	PREDICTED: GATA transcription factor 17 [Solanum tuberosum]
Smechr0100956	2.06	3.11	3.51	11.33	5.68	4.89	1.30932	0.00162811	up	PREDICTED: scarecrow-like protein 33 isoform X1 [Solanum pennellii]
Smechr0100957	0.87	1.11	0.83	5.33	2.18	2.05	1.7503	0.000181042	up	PREDICTED: scarecrow-like protein 33 isoform X1 [Solanum pennellii]
Smechr0100974	29.42	28.14	30.96	10.68	7.29	6.2	-1.90347	2.36544e-13	down	hypothetical protein CQW23_31348 [Capsicum baccatum]
Smechr0100975	36.01	31.53	28.35	9.14	18.5	16.91	-1.16341	6.78041e-06	down	PREDICTED: F-box protein PP2-B15 [Solanum lycopersicum]
Smechr0100978	8.63	8.27	8.5	0.9	1.27	0.83	-3.14297	3.84655e-43	down	PREDICTED: F-box/LRR-repeat protein 3 [Solanum pennellii]
Smechr0100979	1.58	2.93	2.36	0.24	0.21	0.76	-2.55467	8.4726e-06	down	PREDICTED: putative pectinesterase/pectinesterase inhibitor 22 [Solanum tuberosum]
Smechr0100988	5.57	7.82	5.79	1.39	2.44	3.38	-1.47149	0.000242741	down	PREDICTED: bidirectional sugar transporter SWEET17-like [Capsicum annuum]
Smechr0101011	9.34	10.49	10.73	47.75	39.18	39.55	2.00988	4.50491e-29	up	PREDICTED: uncharacterized protein LOC102603257 [Solanum tuberosum]
Smechr0101026	0.17	0.58	0.49	2.56	2.39	2.59	2.55608	1.54467e-06	up	PREDICTED: uncharacterized protein LOC102596406 [Solanum tuberosum]
Smechr0101030	1.27	0.98	1.42	0.4	0.59	0.87	-1.03622	0.0131986	down	hypothetical protein CQW23_20156 [Capsicum baccatum]
Smechr0101047	12.57	10.09	16.02	3.24	2.44	2.78	-2.23172	4.8193e-19	down	putative linoleate 9S-lipoxygenase 5 [Capsicum chinense]
Smechr0101053	15.58	12.87	12.14	24.52	35.45	30.32	1.10505	5.54298e-12	up	PREDICTED: mannosylglycoprotein endo-beta-mannosidase [Solanum tuberosum]
Smechr0101056	0.32	0.25	0.4	0.69	0.91	0.93	1.32286	0.00078727	up	PREDICTED: kinesin-4 [Solanum pennellii]
Smechr0101082	0.86	1.08	0.97	2.32	1.46	2.89	1.15379	0.00144432	up	Serine/threonine-protein kinase [Capsicum annuum]
Smechr0101083	21.55	18.97	19.86	70.21	30.83	34.08	1.14366	0.000830902	up	PREDICTED: E3 ubiquitin-protein ligase ATL6 [Solanum tuberosum]
Smechr0101102	45.27	38.03	41.46	18.09	17.01	18.88	-1.25057	2.38385e-23	down	PREDICTED: sugar transporter ERD6-like 5 [Solanum lycopersicum]
Smechr0101116	19.73	17.42	16.24	1.89	0.82	0.98	-3.86934	1.26413e-32	down	PREDICTED: lyk13 isoform X1 [Solanum lycopersicum]
Smechr0101132	179.28	201.35	225.16	64.71	78.34	75.06	-1.52523	5.07264e-27	down	PREDICTED: sodium/hydrogen exchanger 2 isoform X1 [Solanum tuberosum]
Smechr0101133	81.53	80.19	90.9	28.49	41.96	37.12	-1.28618	1.10859e-13	down	--
Smechr0101140	1.79	1.62	1.39	14.53	8.24	13.69	2.89351	5.3458e-25	up	PREDICTED: DNA-directed RNA polymerase II subunit RPB1-like isoform X1 [Solanum tuberosum]
Smechr0101159	0.79	1.44	0.83	4.35	4.24	7.85	2.37799	2.86989e-07	up	PREDICTED: deoxyuridine 5'-triphosphate nucleotidohydrolase [Solanum tuberosum]
Smechr0101161	7.29	4.4	5.36	16.01	12.11	13.09	1.24091	1.29031e-06	up	PREDICTED: cysteine synthase [Solanum tuberosum]
Smechr0101163	19.06	16.11	16.21	39.13	34.45	46.9	1.18731	5.03747e-12	up	PREDICTED: rubredoxin [Solanum tuberosum]
Smechr0101175	42.68	40.03	40.08	84.68	92.76	88.96	1.07247	5.39066e-45	up	putative LOV domain-containing protein [Solanum sisymbriifolium]
Smechr0101180	1.25	0.88	0.89	2.2	2.28	1.99	1.06046	6.7881e-05	up	PREDICTED: pentatricopeptide repeat-containing protein At3g49170, chloroplastic-like [Solanum tuberosum]
Smechr0101181	0.13	0.05	0.21	1.61	0.35	0.71	2.73758	0.00109157	up	PREDICTED: probable serine incorporator [Solanum pennellii]
Smechr0101194	75.05	78.15	66.89	169.71	266.69	289.45	1.66625	7.81094e-18	up	PREDICTED: uncharacterized protein LOC107839433 isoform X1 [Capsicum annuum]
Smechr0101210	1505.61	1578.39	1682.72	102.45	156.09	123.46	-3.69521	1.12285e-115	down	Wound-induced protein WIN2 [Capsicum baccatum]
Smechr0101212	11.14	5.96	10.09	1.87	1.16	1.81	-2.5206	3.83858e-10	down	PREDICTED: pathogenesis-related protein PR-4A-like [Gossypium hirsutum]
Smechr0101223	0.22	0.15	0.26	0.78	0.46	0.65	1.57244	0.000288167	up	PREDICTED: Fanconi anemia group D2 protein homolog [Solanum tuberosum]
Smechr0101233	0.36	0.78	0.78	2.68	3.88	3.52	2.33245	3.00233e-11	up	PREDICTED: probable inactive leucine-rich repeat receptor-like protein kinase At3g03770 [Solanum lycopersicum]
Smechr0101239	0.09	0.36	0.09	1.16	0.36	1.09	2.26997	0.00375566	up	PREDICTED: protein NRT1/ PTR FAMILY 6.2-like [Solanum tuberosum]
Smechr0101268	6.29	5.12	5.68	1.21	2.51	2.74	-1.46338	1.62921e-06	down	PREDICTED: uncharacterized protein LOC102590196 isoform X1 [Solanum tuberosum]
Smechr0101285	18.6	18.95	16.78	5.86	5.47	12.16	-1.25737	0.000582262	down	--
Smechr0101287	5.89	9.38	10.71	39.69	82.34	122.99	3.16438	1.92326e-16	up	PREDICTED: protein ASPARTIC PROTEASE IN GUARD CELL 2 [Solanum pennellii]
Smechr0101290	1.46	3.15	2.62	19.29	6.23	3.9	2.01386	0.00168816	up	PREDICTED: NAD(P)H:quinone oxidoreductase-like [Solanum tuberosum]
Smechr0101304	1.7	2.33	2.23	21.26	22.34	25.79	3.42196	7.83099e-65	up	PREDICTED: uncharacterized protein LOC101261161 [Solanum lycopersicum]
Smechr0101305	0	0.04	0.11	3.6	1.35	1.71	5.49046	7.95316e-09	up	PREDICTED: anther-specific proline-rich protein APG [Solanum tuberosum]
Smechr0101308	26.32	28.65	28.57	60.84	84.45	102.44	1.51208	2.47862e-15	up	PREDICTED: ras-related protein RABA3 [Solanum tuberosum]
Smechr0101312	1.46	1.29	1.13	2.5	2.97	3.4	1.14277	5.87055e-08	up	PREDICTED: calcium-transporting ATPase, endoplasmic reticulum-type [Solanum tuberosum]
Smechr0101314	4.55	5.67	5.14	46.25	51.4	69.8	3.39576	1.54682e-57	up	Calcium-binding protein KIC [Capsicum baccatum]
Smechr0101362	4.32	4.38	3.6	10.19	10.69	11.09	1.33573	1.07036e-22	up	PREDICTED: uncharacterized protein LOC101245704 [Solanum lycopersicum]
Smechr0101370	10.83	8.55	9.03	0.57	0.33	0.4	-4.48332	1.62862e-29	down	PREDICTED: MYB-like transcription factor ETC3 [Solanum pennellii]
Smechr0101371	91.5	113.08	110.03	503.56	235.59	202.46	1.5615	1.60451e-05	up	PREDICTED: probable WRKY transcription factor 41 [Solanum tuberosum]
Smechr0101383	302.96	331.11	478.98	104.05	105.89	222.84	-1.42392	1.84922e-05	down	PREDICTED: uncharacterized protein LOC104244657 [Nicotiana sylvestris]
Smechr0101386	1.31	1.9	1.56	0.04	0.14	0.12	-4.03259	1.96821e-08	down	PREDICTED: ethylene-responsive transcription factor CRF3-like [Nicotiana sylvestris]
Smechr0101393	94.38	90.73	93.99	185.15	200.01	236.44	1.10726	6.81488e-22	up	PREDICTED: protein CURVATURE THYLAKOID 1A, chloroplastic-like [Solanum tuberosum]
Smechr0101397	1.8	3.18	2.24	7.92	4.51	3.96	1.15578	0.00252003	up	PREDICTED: uncharacterized protein At5g41620 [Solanum tuberosum]
Smechr0101414	44.27	59.56	51.05	33.91	20.45	15.88	-1.16728	0.000290621	down	PREDICTED: uncharacterized protein LOC107027464 [Solanum pennellii]
Smechr0101417	56.15	67.63	67.18	193.88	151.42	102.33	1.1958	8.88544e-06	up	PREDICTED: desiccation protectant protein Lea14 homolog [Solanum tuberosum]
Smechr0101424	4.59	5.25	1.92	0.72	1.81	1.16	-1.73095	0.00845039	down	--
Smechr0101447	29.59	28.99	25.67	60.15	66.81	49.52	1.02536	4.76842e-10	up	--
Smechr0101475	5.16	6.88	5.79	9.19	11.99	16.94	1.04039	9.9743e-05	up	Aqp2 protein [Solanum lycopersicum]
Smechr0101523	25.6	18.13	28.87	8.11	9.97	11.29	-1.35818	5.31025e-09	down	PREDICTED: short-chain dehydrogenase/reductase 2b-like [Solanum tuberosum]
Smechr0101544	8.37	6.59	7.22	22.85	21.35	20.88	1.51366	4.31748e-24	up	PREDICTED: receptor-like serine/threonine-protein kinase At2g45590 [Solanum pennellii]
Smechr0101555	26.78	22.84	19.63	9.13	12.38	12.45	-1.07556	1.04491e-10	down	PREDICTED: subtilisin-like protease SBT4.14 [Solanum tuberosum]
Smechr0101567	3.41	3.99	3.85	13.15	8.46	5.94	1.26613	0.000471479	up	PREDICTED: protein CCC1-like [Solanum tuberosum]
Smechr0101568	3.19	5.69	4.46	2.32	0.31	0.37	-2.14419	0.00401966	down	PREDICTED: UDP-galactose/UDP-glucose transporter 4-like isoform X1 [Solanum pennellii]
Smechr0101594	111.08	125.85	113.09	79.69	51.2	46.94	-1.00602	6.09635e-05	down	PREDICTED: E3 ubiquitin-protein ligase At1g12760-like [Solanum tuberosum]
Smechr0101597	2.36	1.53	1.49	0.17	0.28	0.35	-2.79695	3.9337e-08	down	PREDICTED: acyl-coenzyme A thioesterase 13-like [Solanum tuberosum]
Smechr0101599	0.41	0.48	0.33	0.82	1.71	1.5	1.68187	0.000611807	up	PREDICTED: growth-regulating factor 9 [Solanum tuberosum]
Smechr0101614	5.14	6.85	5.14	1.23	1.39	1.69	-2.03714	1.67168e-18	down	PREDICTED: 65-kDa microtubule-associated protein 3 [Solanum tuberosum]
Smechr0101620	1.94	1.29	1.82	2.78	4.42	3.26	1.00044	0.00301809	up	PREDICTED: glutathione S-transferase zeta class-like [Solanum pennellii]
Smechr0101629	1.54	1.43	1.39	2.68	4.09	3.52	1.18447	2.23165e-06	up	PREDICTED: pentatricopeptide repeat-containing protein At2g45350, chloroplastic [Solanum tuberosum]
Smechr0101630	2.02	1.79	1.86	7.27	10.69	10.4	2.27067	4.2137e-30	up	PREDICTED: LRR receptor-like serine/threonine-protein kinase GSO1 [Solanum tuberosum]
Smechr0101636	75.85	77.02	82.04	33.76	24.97	25.49	-1.5156	1.62436e-15	down	PREDICTED: arginase 1, mitochondrial [Solanum pennellii]
Smechr0101646	0.13	0.04	0.04	1.86	0.91	1.6	4.357	3.98696e-07	up	PREDICTED: cysteine-rich repeat secretory protein 15 [Solanum tuberosum]
Smechr0101674	14.29	16.74	15.67	18.14	41.46	44.82	1.09528	0.000426358	up	PREDICTED: GATA transcription factor 4 [Solanum tuberosum]
Smechr0101699	2.74	2.85	2.22	4.6	6.61	6.73	1.14768	1.97044e-08	up	PREDICTED: uncharacterized protein LOC102594113 [Solanum tuberosum]
Smechr0101704	3.14	1.79	1.57	4.9	4.2	4.43	1.0267	0.00114965	up	PREDICTED: pentatricopeptide repeat-containing protein At2g44880 [Solanum tuberosum]
Smechr0101721	4.29	4.73	4.11	9.68	9.77	10.23	1.13252	1.16486e-16	up	PREDICTED: serine/threonine-protein kinase D6PK [Solanum pennellii]
Smechr0101733	0.58	0.9	0.68	2.93	2.14	1.82	1.64141	0.00107579	up	PREDICTED: 4,5-DOPA dioxygenase extradiol-like [Solanum tuberosum]
Smechr0101738	80.17	68.13	77.34	0	0	0	-12.7572	6.67042e-27	down	PREDICTED: uclacyanin-3 [Solanum lycopersicum]
Smechr0101748	0.46	0.35	0.39	0.95	0.92	0.63	1.02305	0.00398714	up	PREDICTED: putative late blight resistance protein homolog R1B-23 [Solanum tuberosum]
Smechr0101766	13.53	14.69	12.53	0.51	0.07	0.26	-5.58838	3.72908e-46	down	PREDICTED: ankyrin repeat-containing protein At2g01680-like [Solanum tuberosum]
Smechr0101784	2.13	0.54	0	87.34	138.67	111.97	6.94933	2.2356e-38	up	PREDICTED: uncharacterized protein LOC104099954, partial [Nicotiana tomentosiformis]
Smechr0101792	1.31	1.25	1.23	5.35	3.12	3.36	1.61595	1.05581e-05	up	PREDICTED: uncharacterized protein LOC102586844 [Solanum tuberosum]
Smechr0101804	2.1	3.39	2.46	0.12	0.23	0.16	-4.04929	1.51826e-12	down	PREDICTED: uncharacterized protein LOC102583227 [Solanum tuberosum]
Smechr0101807	21.64	27.08	24.8	105.33	69.3	52.89	1.60096	2.87734e-08	up	PREDICTED: UMP-CMP kinase 3 isoform X1 [Nicotiana tomentosiformis]
Smechr0101814	0.41	0.58	0.57	0.99	1.25	1.28	1.11952	6.54131e-05	up	PREDICTED: DNA replication ATP-dependent helicase/nuclease DNA2 isoform X1 [Solanum tuberosum]
Smechr0101819	3.65	3.78	4.1	1.5	1.19	1.22	-1.59702	5.1246e-11	down	PREDICTED: protein NRT1/ PTR FAMILY 7.3-like [Solanum tuberosum]
Smechr0101821	19.61	23.76	23.97	11.29	12.04	10.67	-1.03312	4.07469e-09	down	PREDICTED: uncharacterized protein LOC107008608 [Solanum pennellii]
Smechr0101830	5.65	4.33	4.58	8.54	12.36	14.72	1.23886	8.73973e-08	up	PREDICTED: benzoate carboxyl methyltransferase-like [Solanum tuberosum]
Smechr0101837	20.05	22.19	25.41	11.16	1.95	2.53	-2.11153	0.000423327	down	xyloglucan endotransglucosylase-hydrolase XTH5 precursor [Solanum lycopersicum]
Smechr0101847	1.36	1.52	1.17	0.28	0.36	0.28	-2.2039	4.40194e-06	down	PREDICTED: F-box/kelch-repeat protein SKIP25-like [Solanum tuberosum]
Smechr0101861	1.61	1.44	1.49	4.94	3.88	5.14	1.58152	2.2365e-12	up	PREDICTED: xylulose 5-phosphate/phosphate translocator, chloroplastic [Solanum tuberosum]
Smechr0101883	16.35	17.29	17.36	38.48	30.13	40.85	1.06036	7.61956e-10	up	PREDICTED: uncharacterized protein LOC102588515 [Solanum tuberosum]
Smechr0101898	6.69	11.22	9.75	4.36	0.81	0.83	-2.20353	0.000947964	down	PREDICTED: uncharacterized protein LOC107029291 [Solanum pennellii]
Smechr0101909	5.51	3.75	9.3	1.27	0.31	0.54	-3.14426	4.09205e-07	down	PREDICTED: uncharacterized protein LOC104085561 [Nicotiana tomentosiformis]
Smechr0101913	31.24	33.89	41.27	17.22	4.93	6.74	-1.89401	3.11719e-05	down	hypothetical protein CQW23_02527 [Capsicum baccatum]
Smechr0101920	11.53	9.28	10.94	53.03	19.1	14.43	1.4398	0.00191709	up	PREDICTED: ankyrin repeat, bromo and BTB domain-containing protein DDB_G0293800 [Solanum pennellii]
Smechr0101922	1.33	0.95	2.09	0.25	0.25	0.14	-2.83321	5.94016e-09	down	PREDICTED: disease resistance protein RPM1-like isoform X1 [Solanum pennellii]
Smechr0101934	0.19	0.28	0.39	0.56	0.6	1.2	1.38424	0.0116548	up	PREDICTED: sister chromatid cohesion 1 protein 3 [Solanum tuberosum]
Smechr0101938	10.96	7.79	6.24	13.29	22.27	20.73	1.12231	0.000466681	up	PREDICTED: uncharacterized protein LOC109243087 [Nicotiana attenuata]
Smechr0101944	13.74	12.95	13.76	22.8	37.85	33.84	1.16848	3.51366e-10	up	PREDICTED: probable serine/threonine-protein kinase DDB_G0276461 [Solanum tuberosum]
Smechr0101945	11.62	10.88	13.38	26.13	20.28	27.52	1.00102	2.43039e-06	up	PREDICTED: histone H3.2 [Musa acuminata subsp. malaccensis]
Smechr0101956	0.27	0.69	0.53	8.19	7.55	8.06	3.9462	1.32392e-27	up	PREDICTED: uncharacterized protein LOC102593272 [Solanum tuberosum]
Smechr0101994	2.11	2.5	2.16	1.19	0.83	1.14	-1.13403	0.000519666	down	PREDICTED: nuclear transcription factor Y subunit A-7-like isoform X1 [Solanum tuberosum]
Smechr0102013	0.15	0.18	0.12	0.34	0.37	0.47	1.3477	0.00222663	up	PREDICTED: DNA topoisomerase 2 isoform X3 [Solanum tuberosum]
Smechr0102036	23.53	19.24	15.59	32.89	57.39	55.66	1.26967	1.00644e-07	up	PREDICTED: RNA polymerase sigma factor sigD, chloroplastic [Solanum tuberosum]
Smechr0102037	17.97	23.54	23.77	8.19	9.71	10.86	-1.23526	1.17788e-09	down	PREDICTED: uncharacterized protein LOC102606059 [Solanum tuberosum]
Smechr0102043	337.46	300.91	322.32	124.06	137.33	138.05	-1.31196	1.12102e-56	down	PREDICTED: subtilisin-like protease SBT1.7 isoform X2 [Solanum tuberosum]
Smechr0102047	13.58	13.59	10.64	1.69	3.79	2.52	-2.30189	2.94458e-15	down	hypothetical protein BC332_02391 [Capsicum chinense]
Smechr0102053	15.77	17.72	19.04	9.76	7.33	9.51	-1.02234	1.64367e-06	down	PREDICTED: N-alpha-acetyltransferase 11-like [Nicotiana tomentosiformis]
Smechr0102056	45.02	46	55.47	316.83	193.32	141.16	2.12599	2.38668e-11	up	hypothetical protein CQW23_02084 [Capsicum baccatum]
Smechr0102058	48.2	51.06	49.01	20.52	23.01	27.5	-1.11072	3.82924e-17	down	PREDICTED: methyltransferase-like protein 13 [Solanum pennellii]
Smechr0102075	0.18	0.64	0.34	2.98	1.02	1.01	2.08992	0.00219571	up	PREDICTED: cytokinin oxidase/dehydrogenase isoform X1 [Solanum tuberosum]
Smechr0102109	1.13	1.23	1.49	0.18	0.81	0.49	-1.46508	0.00612886	down	PREDICTED: nucleotide pyrophosphatase/phosphodiesterase-like [Solanum tuberosum]
Smechr0102144	2.4	3.63	3.05	8.7	12.36	9.84	1.71385	1.07157e-11	up	PREDICTED: uncharacterized protein LOC102598953 [Solanum tuberosum]
Smechr0102148	0.21	0.21	0.1	0.84	1.39	1.02	2.5839	1.50829e-06	up	PREDICTED: DELLA protein RGL1-like [Solanum tuberosum]
Smechr0102156	3.33	3.35	2.83	5.89	14.17	12.28	1.70424	2.60639e-08	up	PREDICTED: stachyose synthase [Solanum tuberosum]
Smechr0102168	17	22.15	20.28	7.79	3.9	3.46	-1.99542	2.74744e-08	down	Gibberellin 2-beta-dioxygenase 2 [Capsicum baccatum]
Smechr0102170	8.71	8.47	7.93	20.38	26.63	26.45	1.49911	7.44445e-26	up	galactinol synthase [Solanum tuberosum]
Smechr0102188	52.43	83.23	75.74	36.74	32.28	33.66	-1.08687	6.5676e-07	down	PREDICTED: uncharacterized protein LOC102587599 [Solanum tuberosum]
Smechr0102199	9.87	8.27	17.08	24.04	21.53	27.86	1.00826	0.00163343	up	PREDICTED: calvin cycle protein CP12-1, chloroplastic [Solanum tuberosum]
Smechr0102203	1.78	1.96	2.46	4.53	6.11	8.42	1.56313	2.76048e-08	up	PREDICTED: DNA replication licensing factor MCM7 [Solanum tuberosum]
Smechr0102210	1.31	1.19	1.29	0.7	0.32	0.45	-1.39789	0.000587913	down	PREDICTED: probable beta-D-xylosidase 2 [Solanum tuberosum]
Smechr0102224	4.22	4	5.09	0.52	0.44	0.43	-3.29676	3.6037e-16	down	PREDICTED: uncharacterized protein LOC104243866 isoform X2 [Nicotiana sylvestris]
Smechr0102225	0.52	0.65	0.42	4.17	4.8	4.34	3.02205	1.40323e-17	up	PREDICTED: transcription factor MYB12 [Solanum tuberosum]
Smechr0102228	37.22	45.66	49.24	130.64	76.95	68.25	1.03282	0.000485458	up	CTP synthase 1 [Capsicum annuum]
Smechr0102240	0.8	1.7	1.66	4.93	6.45	6.46	2.04039	4.47237e-09	up	PREDICTED: protein FANTASTIC FOUR 3-like [Solanum pennellii]
Smechr0102245	4.85	4.76	4.03	16.87	14.52	13.03	1.66799	3.90142e-18	up	ADP-glucose pyrophosphorylase large subunit [Solanum lycopersicum]
Smechr0102251	1.7	1.89	1.88	0.69	0.43	0.4	-1.87937	1.56064e-06	down	transposase [Solanum demissum]
Smechr0102252	12.05	8.43	7.88	1.06	1.06	1.07	-3.19476	2.98963e-34	down	PREDICTED: protein trichome birefringence-like 11 [Solanum lycopersicum]
Smechr0102270	1.5	1.41	2.21	3.18	3.77	4.92	1.15566	0.00776984	up	--
Smechr0102272	6.85	6.6	6.37	2.21	1.48	1.13	-2.06793	3.02828e-11	down	PREDICTED: basic 7S globulin-like [Solanum tuberosum]
Smechr0102279	152.52	168.02	169.44	45.5	87.25	65.99	-1.36079	5.03997e-10	down	xyloglucan specific endoglucanase inhibitor [Solanum melongena]
Smechr0102292	11.8	12.28	11.62	34.74	28.91	29.33	1.34307	7.23912e-18	up	PREDICTED: uncharacterized protein LOC107007636 [Solanum pennellii]
Smechr0102297	0.8	0.62	0.7	1.9	2.72	3.66	1.9095	1.37789e-06	up	PREDICTED: F-box/kelch-repeat protein At3g06240-like [Solanum tuberosum]
Smechr0102306	1.48	1.65	1.69	3.8	4.27	4.64	1.34878	5.07428e-09	up	Ribonucleoside-diphosphate reductase small chain A [Capsicum baccatum]
Smechr0102320	39.39	35.07	40.9	78.92	76.98	94.84	1.07384	3.99305e-15	up	PREDICTED: glutamine synthetase, chloroplastic [Solanum pennellii]
Smechr0102367	0.9	0.55	0.79	0.18	0.25	0.11	-2.0891	5.91812e-05	down	PREDICTED: uncharacterized protein LOC107028866 [Solanum pennellii]
Smechr0102407	6.78	6.75	11.25	0.97	0.76	0.31	-3.64109	3.51317e-15	down	PREDICTED: uncharacterized protein LOC107840218 [Capsicum annuum]
Smechr0102413	4.8	2.48	3.08	5.07	10.2	8.61	1.15017	0.00617308	up	PREDICTED: uncharacterized protein LOC107058503 [Solanum tuberosum]
Smechr0102445	230.55	271.65	259.24	531.54	533.15	522.04	1.01422	1.10312e-16	up	Cu/Zn-superoxide dismutase [Solanum melongena]
Smechr0102471	5.01	4.51	3.95	13.57	14.53	14.4	1.61487	6.88703e-13	up	PREDICTED: uncharacterized protein LOC107057873 [Solanum tuberosum]
Smechr0102472	4.62	4.33	2.54	9.88	12.67	14.88	1.6593	3.39125e-07	up	hypothetical protein A4A49_57855, partial [Nicotiana attenuata]
Smechr0102504	0.66	0.52	0.35	1.91	4.55	3.03	2.586	5.90389e-06	up	PREDICTED: monothiol glutaredoxin-S3 [Solanum tuberosum]
Smechr0102527	3.12	4.61	3.63	8.17	11.59	12.72	1.46061	2.63428e-08	up	ST-901 [Solanum tuberosum]
Smechr0102540	3.79	4.78	6.13	0.13	0.29	0.26	-4.51607	2.38186e-08	down	PREDICTED: nuclear transcription factor Y subunit B-5-like [Solanum tuberosum]
Smechr0102581	6.91	6.36	6.2	26.75	24.08	30.2	2.01522	2.97428e-49	up	PREDICTED: putative E3 ubiquitin-protein ligase LIN [Solanum tuberosum]
Smechr0102592	0.3	0.17	0.5	2.59	1.21	2.09	2.55402	2.42352e-05	up	PREDICTED: uncharacterized protein LOC102580148 [Solanum tuberosum]
Smechr0102605	1.02	0.55	0.39	1.59	2.19	1.67	1.43671	0.00970655	up	PREDICTED: uncharacterized protein LOC102595364 isoform X2 [Solanum tuberosum]
Smechr0102616	19.31	22.74	23.4	10.69	10.23	11.87	-1.04205	8.66452e-06	down	PREDICTED: uncharacterized protein DDB_G0271670 [Solanum lycopersicum]
Smechr0102621	0.38	0.47	0.53	0.91	0.94	1.42	1.18652	0.000264842	up	PREDICTED: Fanconi anemia group I protein [Solanum tuberosum]
Smechr0102629	7.43	7.33	6.16	17.64	15.88	19.79	1.30855	1.08982e-13	up	PREDICTED: uncharacterized protein LOC107028703 [Solanum pennellii]
Smechr0102637	1.3	1.79	1.92	9.64	5.03	11.58	2.34894	2.49568e-09	up	PREDICTED: bifunctional epoxide hydrolase 2-like [Solanum tuberosum]
Smechr0102640	1.81	2.04	3.76	12.92	5.33	8.64	1.7871	0.000194979	up	PREDICTED: uncharacterized protein LOC102591081 [Solanum tuberosum]
Smechr0102641	79.24	97.72	83.4	189.8	195.27	202.51	1.12854	3.12081e-19	up	PREDICTED: RING-H2 finger protein ATL2 [Capsicum annuum]
Smechr0102738	4.15	4.39	4.38	9.84	14.82	13.94	1.52482	7.40765e-11	up	PREDICTED: GATA transcription factor 15-like [Solanum tuberosum]
Smechr0102743	67.57	90.97	104.75	295.65	207.03	211.59	1.40108	3.08007e-08	up	PREDICTED: leucine-rich repeat extensin-like protein 6 [Solanum lycopersicum]
Smechr0102750	156.13	175.37	186.89	671.64	338.3	294.14	1.30841	9.14788e-05	up	PREDICTED: COBRA-like protein 7 [Solanum tuberosum]
Smechr0102781	2870.98	3196.57	3170.36	211.24	204.41	143.49	-4.08566	3.15693e-95	down	Glucan endo-1,3-beta-glucosidase, basic isoform 2 [Capsicum baccatum]
Smechr0102808	22.23	37.31	37.9	237.08	74	62.52	1.92737	0.00541866	up	PREDICTED: calmodulin [Solanum tuberosum]
Smechr0102813	12.23	13.5	9.91	23.22	28.22	27.9	1.10804	5.9673e-12	up	PREDICTED: transcription factor bHLH148-like [Solanum tuberosum]
Smechr0102823	5.73	6.87	6.6	13.51	14.43	12.04	1.01232	1.04881e-07	up	PREDICTED: probable WRKY transcription factor 48 [Solanum tuberosum]
Smechr0102837	0	0	0	7.23	10.28	8.37	9.73517	9.0016e-16	up	ribosomal protein S3, partial (mitochondrion) [Solanum lycopersicum]
Smechr0102891	0.17	0	0.08	2.87	4.86	2.9	5.34212	4.41238e-08	up	PREDICTED: caffeoylshikimate esterase-like isoform X2 [Nicotiana attenuata]
Smechr0102892	0.07	0	0	3.18	5.49	3.71	7.24309	9.51404e-09	up	PREDICTED: uncharacterized protein LOC102590449 [Solanum tuberosum]
Smechr0102893	0	0	0	3.36	6.93	5.91	7.2312	6.49877e-08	up	PREDICTED: uncharacterized protein LOC107873082 [Capsicum annuum]
Smechr0102962	54.21	76.13	62.2	14.21	39.2	26.45	-1.33696	0.000155843	down	--
Smechr0103077	3.44	1.8	1.46	11.45	7.85	6.5	1.9262	8.71122e-05	up	Polyprotein, putative [Solanum demissum]
Smechr0103150	0	0	0	3.66	3.89	5.48	8.25936	4.7442e-11	up	PREDICTED: uncharacterized protein LOC107843752 [Capsicum annuum]
Smechr0103166	0.65	0.74	0.55	1.4	1.24	1.45	1.03651	0.0110046	up	PREDICTED: pentatricopeptide repeat-containing protein At4g21065 [Solanum pennellii]
Smechr0103245	0	0	0	4.48	3.66	3.79	7.93187	3.73722e-10	up	--
Smechr0103257	1.07	1.52	1.62	12.65	2.39	1.13	1.94857	0.0112538	up	PREDICTED: IQ domain-containing protein IQM2-like [Solanum tuberosum]
Smechr0103287	12.54	7.25	10.42	0	0	0	-9.14499	1.60386e-13	down	PREDICTED: uncharacterized protein LOC107058557 [Solanum tuberosum]
Smechr0103288	19.07	15.08	13.47	0	0	0	-8.14776	9.20558e-11	down	PREDICTED: uncharacterized protein LOC107059230 [Solanum tuberosum]
Smechr0103391	15.34	10.81	10.96	25.76	22.37	30.29	1.04029	1.81885e-05	up	PREDICTED: uncharacterized protein LOC107002946 [Solanum pennellii]
Smechr0103409	7.87	5.65	5.24	11.56	16.74	13.02	1.09471	4.76926e-08	up	PREDICTED: uncharacterized protein LOC104247674 [Nicotiana sylvestris]
Smechr0103445	23.11	21.89	15.66	10.53	9.58	7.94	-1.14751	6.63923e-06	down	hypothetical protein BC332_27672 [Capsicum chinense]
Smechr0103485	0.6	0.4	0.56	8.75	10.47	10.36	4.20058	1.69387e-80	up	PREDICTED: transketolase, chloroplastic-like [Solanum pennellii]
Smechr0103496	4.53	5.92	5.42	1.34	1.54	1.54	-1.89541	4.47405e-11	down	PREDICTED: probable phospholipase A2 homolog 1 [Solanum tuberosum]
Smechr0103521	2.65	2.58	1.93	7.44	3.34	5.87	1.19382	0.00725549	up	--
Smechr0103526	0	0	0	7.59	14.12	9.46	8.3127	5.3343e-11	up	PREDICTED: putative polyketide hydroxylase isoform X1 [Solanum tuberosum]
Smechr0103527	0	0	0	11.4	13.41	12.8	7.94272	2.57034e-10	up	PREDICTED: uncharacterized protein LOC101256488 isoform X1 [Solanum lycopersicum]
Smechr0103587	0	0	0	4.96	2.9	5.69	8.07198	4.31037e-10	up	PREDICTED: uncharacterized protein LOC107061285 [Solanum tuberosum]
Smechr0103589	0.17	0.17	0.19	0.94	1.36	1.35	2.73795	1.22504e-11	up	Protein argonaute 7 [Capsicum baccatum]
Smechr0103593	98.83	102.69	100.71	196	231.85	283.04	1.18271	1.56193e-16	up	PREDICTED: transmembrane emp24 domain-containing protein p24delta7 [Solanum tuberosum]
Smechr0103601	0	0	0	3.75	5.08	4.19	7.33048	1.69434e-08	up	--
Smechr0103604	0	0	0	13.53	15.9	10.7	8.82437	1.00366e-12	up	PREDICTED: uncharacterized protein LOC104211602 [Nicotiana sylvestris]
Smechr0103650	14.76	14.75	14.37	25.97	34.53	33.48	1.0481	2.37107e-15	up	PREDICTED: UDP-galactose/UDP-glucose transporter 3 [Solanum lycopersicum]
Smechr0103712	14.5	11.16	10.96	29.79	22.37	24.56	1.03456	3.05666e-07	up	PREDICTED: beta-glucosidase 40-like [Solanum tuberosum]
Smechr0103720	0.7	0.93	0.8	3	2.84	2.04	1.66228	2.53836e-06	up	PREDICTED: triose phosphate/phosphate translocator, chloroplastic-like [Solanum lycopersicum]
Smechr0103721	9.93	12.9	14.72	23.81	28.58	36.92	1.19302	2.91794e-07	up	plasmodesmata callose-binding protein 4 [Capsicum chinense]
Smechr0103728	58.47	60.1	73.73	37.28	24.78	35.48	-1.01875	1.30032e-05	down	PREDICTED: protein SPIRAL1-like 1 [Solanum tuberosum]
Smechr0103732	7.35	8.31	10.7	19.32	23.13	24.59	1.29221	3.76966e-10	up	PREDICTED: probable 6-phosphogluconolactonase 2 [Solanum tuberosum]
Smechr0103735	1.72	1.74	1.41	8.87	25.32	20.28	3.41973	2.2112e-15	up	PREDICTED: uncharacterized protein LOC107030016 [Solanum pennellii]
Smechr0103736	6.65	6.92	6.99	33.8	26.33	35.61	2.1788	1.6172e-21	up	PREDICTED: uncharacterized protein LOC102604838 [Solanum tuberosum]
Smechr0103740	7.97	6.99	8.56	37.42	36.8	38.19	2.21254	1.17775e-42	up	PREDICTED: uncharacterized protein LOC102603835 [Solanum tuberosum]
Smechr0103759	6.03	6.15	7.83	2.38	1.85	1.68	-1.80004	2.11571e-08	down	PREDICTED: probable calcium-binding protein CML15 [Solanum tuberosum]
Smechr0103790	3.8	2.85	3.16	0.16	0	0.05	-5.4807	3.75129e-11	down	PREDICTED: somatic embryogenesis receptor kinase 2 [Solanum tuberosum]
Smechr0103792	1.79	0.83	1.14	2.74	3.43	5.19	1.54643	0.000315641	up	PREDICTED: mental retardation GTPase activating protein homolog 3-like [Solanum tuberosum]
Smechr0103796	0	0	0	2.99	6.1	4.29	8.46245	2.40766e-11	up	--
Smechr0103821	3.13	3.49	2.62	11.38	10.39	12.34	1.84222	6.84896e-20	up	PREDICTED: uncharacterized protein LOC102587476 [Solanum tuberosum]
Smechr0103831	0.8	0.8	1	3.5	3.9	4.25	2.11689	5.69265e-12	up	PREDICTED: uncharacterized protein LOC109205782 [Nicotiana attenuata]
Smechr0103856	7.37	6.43	6.29	11.76	21.48	21.4	1.38643	1.99214e-05	up	PREDICTED: probable F-box protein At5g47300 isoform X2 [Nicotiana tomentosiformis]
Smechr0103857	6.45	5.21	5.6	14.2	14.43	15.58	1.31322	1.33825e-06	up	PREDICTED: probable F-box protein At5g47300 isoform X2 [Nicotiana tomentosiformis]
Smechr0103864	9.8	10.95	8.55	22.21	30.42	34.9	1.52734	1.33832e-13	up	PREDICTED: uncharacterized protein LOC107011833 [Solanum pennellii]
Smechr0103890	9.16	15.67	11.39	4.29	5.1	7.41	-1.16104	0.0016538	down	PREDICTED: LOW QUALITY PROTEIN: ABSCISIC ACID-INSENSITIVE 5-like protein 2 [Solanum lycopersicum]
Smechr0103900	5.52	6.27	6.64	3.07	2.04	3.92	-1.0677	0.0149345	down	--
Smechr0103928	8.79	8.73	6.34	16.91	19.52	20.2	1.20357	7.1149e-14	up	PREDICTED: zinc finger CCCH domain-containing protein 53 isoform X2 [Solanum tuberosum]
Smechr0103929	38.77	51.42	45.62	25.85	17.4	18.82	-1.16478	5.5788e-07	down	PREDICTED: NAD(H) kinase 1 [Solanum tuberosum]
Smechr0103934	25.69	24.54	19.99	3.33	1.28	3.93	-3.06113	3.06673e-14	down	PREDICTED: putative pentatricopeptide repeat-containing protein At1g10330 isoform X1 [Solanum lycopersicum]
Smechr0103948	0.46	0.46	0.29	1.3	1.39	0.48	1.36155	0.0163173	up	PREDICTED: protein DETOXIFICATION 42-like isoform X2 [Solanum pennellii]
Smechr0103954	10.85	9.25	6.92	4.6	2.76	3.26	-1.37144	3.78155e-05	down	hypothetical protein CQW23_04343 [Capsicum baccatum]
Smechr0103971	15.34	14.11	15.17	31.44	32.16	35.87	1.1111	1.08229e-16	up	PREDICTED: thioredoxin X, chloroplastic [Solanum lycopersicum]
Smechr0103978	4.95	3.75	5.87	13.24	12.09	11.96	1.31195	1.33865e-06	up	PREDICTED: nicotinamidase 2-like [Solanum pennellii]
Smechr0103984	107.51	110.97	111.55	66.07	47.98	48.07	-1.06015	5.14756e-08	down	PREDICTED: uncharacterized protein LOC102597312 isoform X1 [Solanum tuberosum]
Smechr0103994	2.71	3.75	4.08	0.78	0.63	0.38	-2.60249	2.40865e-12	down	PREDICTED: uncharacterized protein LOC102602270 isoform X1 [Solanum tuberosum]
Smechr0104009	11.57	8.51	23.44	0	0	0.23	-7.47024	1.47377e-08	down	PREDICTED: defensin Ec-AMP-D2-like [Cucumis sativus]
Smechr0104013	1.73	2.36	1.89	0	0	0	-7.23588	4.01901e-08	down	PREDICTED: lipid transfer-like protein VAS, partial [Solanum tuberosum]
Smechr0104017	0.95	1.03	1.06	0.23	0.11	0.31	-2.25713	8.46347e-06	down	PREDICTED: transmembrane 9 superfamily member 3-like [Solanum tuberosum]
Smechr0104018	7.6	9.46	10.12	2.8	4.7	3.75	-1.33301	7.72276e-06	down	PREDICTED: CASP-like protein PIMP1 [Solanum tuberosum]
Smechr0104021	0.49	0.7	0.3	2.12	2	1.43	1.86485	3.14403e-06	up	PREDICTED: G-type lectin S-receptor-like serine/threonine-protein kinase At1g11330 isoform X1 [Nicotiana tomentosiformis]
Smechr0104032	0.43	1.41	1.11	3.2	1.82	2.32	1.27453	0.0187929	up	PREDICTED: probable ascorbate-specific transmembrane electron transporter 1 [Solanum tuberosum]
Smechr0104065	5.37	5.42	9.67	0.65	0.3	0.07	-4.35288	1.47234e-11	down	hypothetical protein BC332_20939 [Capsicum chinense]
Smechr0104101	4.58	4.18	6.12	12.18	11.46	8.81	1.08106	0.00177665	up	PREDICTED: protein CHROMOSOME TRANSMISSION FIDELITY 7 [Solanum lycopersicum]
Smechr0104102	7.22	4.49	4.1	23.75	22.74	26.63	2.17163	1.10537e-12	up	PREDICTED: protein CHROMOSOME TRANSMISSION FIDELITY 7-like isoform X1 [Solanum pennellii]
Smechr0104115	20.32	24.49	22.05	14.77	6.53	3.16	-1.46254	0.00631415	down	PREDICTED: E3 ubiquitin-protein ligase PUB22-like [Solanum pennellii]
Smechr0104141	0.35	1.28	1.28	0.08	0.48	0.31	-1.83971	0.0179575	down	PREDICTED: uncharacterized protein LOC107011793 [Solanum pennellii]
Smechr0104150	6	3.64	3.88	9.26	11.62	12.05	1.23968	4.52108e-08	up	PREDICTED: IRK-interacting protein-like [Solanum tuberosum]
Smechr0104151	53.49	50.94	42.73	98.88	153.57	127.95	1.31955	8.91448e-15	up	PREDICTED: putative lysine-specific demethylase JMJD5 [Solanum tuberosum]
Smechr0104153	0.79	1.02	0.67	4.22	2.78	4.14	2.1352	2.67218e-08	up	PREDICTED: transcription factor IIIB 60 kDa subunit-like isoform X2 [Solanum tuberosum]
Smechr0104154	0.08	0.39	0.37	2.33	2.52	1.84	2.93224	2.12517e-05	up	PREDICTED: transcription factor IIIB 60 kDa subunit-like isoform X2 [Solanum tuberosum]
Smechr0104155	1.76	1	1.25	0.23	0.83	0.38	-1.54225	0.0054901	down	co(2)-response secreted protease [Nicotiana attenuata]
Smechr0104160	9.66	11.59	8.71	3.53	2.86	3.2	-1.68094	2.77128e-15	down	PREDICTED: LOW QUALITY PROTEIN: G-type lectin S-receptor-like serine/threonine-protein kinase RLK1 [Capsicum annuum]
Smechr0104163	1.93	2.25	1.61	6.68	9.51	8.74	2.05525	4.74086e-24	up	PREDICTED: linoleate 13S-lipoxygenase 2-1, chloroplastic-like [Solanum tuberosum]
Smechr0104164	2.25	2.98	2.35	15.75	11.83	19.26	2.58584	2.28646e-18	up	hypothetical protein A4A49_21570 [Nicotiana attenuata]
Smechr0104166	4.13	3.92	5.31	21.69	18.54	33.05	2.4052	1.42566e-16	up	hypothetical protein BC332_01605 [Capsicum chinense]
Smechr0104167	59.18	68.53	54.41	484.37	700.57	677.99	3.30223	2.88401e-93	up	linoleate 13S-lipoxygenase 2-1, chloroplastic [Solanum tuberosum]
Smechr0104199	2.34	3.86	2.6	11.8	17.63	14.64	2.27058	2.73071e-19	up	PREDICTED: metal tolerance protein 4-like [Solanum tuberosum]
Smechr0104201	0.53	0.59	0.51	0.98	1.42	1.38	1.16945	0.00246248	up	PREDICTED: CDT1-like protein a, chloroplastic [Solanum lycopersicum]
Smechr0104246	4.53	4.22	3.85	0	0	0	-8.66564	1.84815e-12	down	PREDICTED: transcription repressor MYB5-like [Solanum tuberosum]
Smechr0200041	14.64	8.94	13.11	25.97	30.01	26.85	1.1292	2.16898e-06	up	PREDICTED: E3 ubiquitin protein ligase DRIP2-like [Nicotiana attenuata]
Smechr0200046	0	0	0	1.36	2.41	2.68	7.42591	1.86188e-08	up	PREDICTED: NAP1-related protein 1-like [Solanum lycopersicum]
Smechr0200084	0	0	0	5.91	6.8	7.06	7.51507	4.54493e-09	up	PREDICTED: uncharacterized protein LOC104086138 [Nicotiana tomentosiformis]
Smechr0200110	3.1	2.3	2.76	5.23	6.81	4.94	1.01041	2.85143e-06	up	PREDICTED: pentatricopeptide repeat-containing protein At2g17140 [Solanum tuberosum]
Smechr0200225	0.77	0.99	0.95	7.87	7.55	11.14	3.24706	9.89651e-19	up	PREDICTED: chromodomain-helicase-DNA-binding protein 3 isoform X2 [Solanum lycopersicum]
Smechr0200292	1.54	0.63	0.76	0.35	0.53	0.18	-1.5213	0.00978006	down	hypothetical protein A4A49_25865 [Nicotiana attenuata]
Smechr0200308	0.12	0.03	0.17	1	1.34	1.39	3.51937	2.20781e-08	up	Protein ASPARTIC PROTEASE IN GUARD CELL 2 [Capsicum chinense]
Smechr0200314	3.83	2.54	3.58	10.88	6.54	11.59	1.50578	7.0427e-06	up	PREDICTED: protein PHLOEM PROTEIN 2-LIKE A9-like [Solanum tuberosum]
Smechr0200332	2.49	2.66	3.81	1.51	1.42	1.62	-1.02731	0.00374373	down	PREDICTED: trihelix transcription factor ASR3-like [Solanum pennellii]
Smechr0200382	0	0	0	4.37	9.46	7.17	10.0235	4.79712e-16	up	PREDICTED: uncharacterized protein LOC102584369 [Solanum tuberosum]
Smechr0200407	2.84	2.11	2.09	1.07	1.08	1.34	-1.04996	4.47045e-05	down	PREDICTED: uncharacterized protein LOC107865311 [Capsicum annuum]
Smechr0200434	6.48	6.22	9.77	2.81	0.48	1.13	-2.35543	4.40881e-05	down	PREDICTED: WRKY transcription factor 6-like [Solanum pennellii]
Smechr0200457	72.71	75.67	76	17.54	21.63	15.74	-2.07793	6.23375e-42	down	1-aminocyclopropane-1-carboxylate oxidase [Capsicum chinense]
Smechr0200507	26.44	52.86	25.36	96.73	99.12	107.36	1.48867	3.45265e-07	up	hypothetical protein CQW23_03334 [Capsicum baccatum]
Smechr0200512	134.44	146.88	141.97	69.38	68.77	47.47	-1.22866	3.45276e-10	down	PREDICTED: 3-hydroxy-3-methylglutaryl-coenzyme A reductase 2 [Solanum tuberosum]
Smechr0200525	2.53	2.3	2.67	10.76	5.65	6.69	1.59477	3.91662e-07	up	PREDICTED: plant intracellular Ras-group-related LRR protein 4-like [Solanum tuberosum]
Smechr0200600	1.19	1.3	1.4	2.55	3.61	3.54	1.26259	7.42535e-08	up	PREDICTED: phospholipase D delta-like [Solanum tuberosum]
Smechr0200626	0.2	0.43	0.53	1.98	2.14	2.59	2.4804	2.85883e-08	up	5-epiaristolochene 1,3-dihydroxylase [Capsicum baccatum]
Smechr0200640	15.05	13.07	14.78	44.28	71.16	67.97	2.04066	1.02463e-25	up	PREDICTED: ferredoxin--NADP reductase, leaf-type isozyme, chloroplastic-like [Solanum pennellii]
Smechr0200646	16.67	13.84	12.6	44.73	51.26	52.27	1.73772	3.75093e-36	up	PREDICTED: ferredoxin--NADP reductase, leaf-type isozyme, chloroplastic-like [Solanum pennellii]
Smechr0200673	0.48	0.48	0.69	8.5	12.35	6.1	3.97578	8.96433e-08	up	PREDICTED: ISWI chromatin-remodeling complex ATPase CHR17-like isoform X3 [Gossypium hirsutum]
Smechr0200674	1.78	0.51	1.22	9.26	17.22	15.36	3.51777	2.10832e-09	up	PREDICTED: WD repeat and HMG-box DNA-binding protein 1 [Capsicum annuum]
Smechr0200676	7.9	13.99	13.16	2.07	5.63	4.25	-1.62546	6.16825e-05	down	PREDICTED: dehydrin Xero 1-like [Solanum tuberosum]
Smechr0200686	4.43	4.2	2.07	0.88	1.01	0.64	-2.12193	0.000590939	down	PREDICTED: uncharacterized protein LOC109119544 [Solanum lycopersicum]
Smechr0200730	22.18	18.51	16.36	34.3	63.44	59.81	1.41061	1.96062e-09	up	PREDICTED: transcription factor HBI1 [Solanum lycopersicum]
Smechr0200732	1.11	1.09	0.94	0.09	0.44	0.29	-2.01848	0.00059046	down	PREDICTED: uncharacterized protein LOC107841725 [Capsicum annuum]
Smechr0200750	7.21	4.53	8.26	2.77	1.06	0.59	-2.1839	8.9651e-05	down	PREDICTED: probable polyol transporter 6 [Solanum pennellii]
Smechr0200754	6.58	5.5	5.55	2.12	1.77	2.53	-1.49447	2.19849e-05	down	uncharacterized protein LOC102577703 [Solanum tuberosum]
Smechr0200761	10.53	6.1	9.22	3.92	4.38	2.32	-1.32294	0.000204433	down	Homeobox-leucine zipper protein ATHB-40 [Capsicum chinense]
Smechr0200767	0.45	0.54	0.37	2.06	2.94	2.73	2.46135	4.6179e-06	up	PREDICTED: anthocyanidin 3-O-glucosyltransferase 5-like [Nicotiana attenuata]
Smechr0200783	1.97	2.38	1.85	16.22	12.34	19.95	2.92595	2.22689e-31	up	PREDICTED: uncharacterized protein LOC102581404 [Solanum tuberosum]
Smechr0200789	1.55	1.91	1.87	3.38	3.73	5.46	1.18568	6.03872e-06	up	PREDICTED: uncharacterized protein LOC102580062 isoform X1 [Solanum tuberosum]
Smechr0200800	3.5	3.28	2.79	1.36	1.29	1.34	-1.30163	5.57561e-07	down	3-ketoacyl-CoA synthase 6 [Capsicum chinense]
Smechr0200805	3.93	3.59	3.6	8.76	8.06	7.26	1.07466	0.00431735	up	PREDICTED: pentatricopeptide repeat-containing protein At1g09900-like isoform X1 [Solanum tuberosum]
Smechr0200815	1.06	2.83	1.97	0.57	0.65	0.36	-1.94512	0.00296178	down	PREDICTED: uncharacterized protein LOC101261148 [Solanum lycopersicum]
Smechr0200826	2.9	5.57	5.19	17.84	7.38	5.88	1.16788	0.0126107	up	PREDICTED: pyrophosphate--fructose 6-phosphate 1-phosphotransferase subunit alpha [Nicotiana tomentosiformis]
Smechr0200835	1.19	1.6	1.56	3.03	3.52	3.28	1.12365	1.15857e-05	up	PREDICTED: serine/threonine-protein kinase CDL1-like [Solanum tuberosum]
Smechr0200850	13.38	14.62	14.21	22.11	39.13	40.74	1.21283	1.84971e-07	up	PREDICTED: transcription factor bHLH93-like [Solanum tuberosum]
Smechr0200884	1.07	1.08	0.93	0.16	0.43	0.6	-1.43666	0.00954479	down	PREDICTED: probable N-acetyltransferase HLS1 [Solanum pennellii]
Smechr0200894	106.58	104.65	104.07	51.44	56.81	45.94	-1.07589	7.82178e-18	down	PREDICTED: probable esterase D14L [Solanum tuberosum]
Smechr0200912	11.55	11.91	10.45	23.86	36.64	34.94	1.43956	5.49426e-17	up	L-ascorbate oxidase -like protein [Capsicum chinense]
Smechr0200924	8.24	6.42	7.85	17.99	14.41	16.91	1.09289	5.47735e-08	up	PREDICTED: diacetyl reductase [(S)-acetoin forming]
Smechr0200950	6.86	6.13	4.81	1.27	0.92	0.74	-2.62981	1.68383e-11	down	PREDICTED: salicylic acid-binding protein 2 [Solanum lycopersicum]
Smechr0200983	0.03	0	0	0.03	1.14	1.52	6.12453	0.000358769	up	PREDICTED: uncharacterized protein LOC101258527 [Solanum lycopersicum]
Smechr0201030	2.15	2.75	2.68	7.33	12.93	11.41	2.00393	1.47601e-11	up	PREDICTED: protein CHLORORESPIRATORY REDUCTION 7, chloroplastic isoform X2 [Solanum tuberosum]
Smechr0201036	1.86	2.77	1.89	3.03	7.5	6.5	1.31996	0.0042275	up	hypothetical protein BC332_03789 [Capsicum chinense]
Smechr0201065	3.98	3.87	3.8	1.85	1.56	1.16	-1.38664	2.75015e-06	down	PREDICTED: cyclic dof factor 3-like [Solanum tuberosum]
Smechr0201066	9.65	11.59	9.85	25.85	26.91	19.59	1.17734	4.60709e-09	up	PREDICTED: uncharacterized protein At5g19025 [Solanum tuberosum]
Smechr0201069	1.32	0.63	0.78	2.3	2.4	3.57	1.56052	0.00010794	up	PREDICTED: zinc-finger homeodomain protein 9-like [Solanum tuberosum]
Smechr0201105	43.75	42.37	41.76	3.51	6.58	5.67	-3.07917	3.57725e-50	down	PREDICTED: UDP-glycosyltransferase 90A1-like isoform X1 [Solanum tuberosum]
Smechr0201117	0.78	0.24	0.54	1.05	1.36	1.76	1.36714	0.00367292	up	PREDICTED: serine/threonine-protein kinase D6PKL1-like [Solanum pennellii]
Smechr0201119	2.49	5.02	4.05	11.1	10.71	7.24	1.28674	0.00399735	up	--
Smechr0201150	0.54	0.59	0.49	1.46	1.02	1.2	1.15067	0.00957083	up	Triacylglycerol lipase 2 [Capsicum chinense]
Smechr0201152	22.61	20.97	20.79	45.21	47.49	56.57	1.16762	4.65801e-19	up	PREDICTED: uncharacterized protein LOC102602305 [Solanum tuberosum]
Smechr0201164	0.11	0.17	0.66	4.57	2.02	2.79	3.27171	7.68023e-06	up	hypothetical protein BC332_03932 [Capsicum chinense]
Smechr0201174	4.69	6.45	5.88	2.11	1.62	2.67	-1.45327	0.000105814	down	PREDICTED: uncharacterized protein LOC107009102 [Solanum pennellii]
Smechr0201176	1.41	0.24	1.47	0.33	0.3	0.15	-2.04833	0.013743	down	PREDICTED: zingipain-2-like [Solanum tuberosum]
Smechr0201177	14.23	10.43	11.91	1.9	3.01	3.05	-2.25279	1.65207e-20	down	PREDICTED: zingipain-2-like [Solanum tuberosum]
Smechr0201194	1.03	0.84	1.32	1.97	2.17	2.51	1.00602	0.00843381	up	PREDICTED: uncharacterized protein LOC102590379 [Solanum tuberosum]
Smechr0201210	3.65	1.91	3	0.78	0.33	0.58	-2.35626	1.43386e-06	down	PREDICTED: transcription factor TGA2.3-like [Solanum lycopersicum]
Smechr0201221	2.95	1.85	1.96	6.66	7.89	5.39	1.52032	5.10615e-05	up	PREDICTED: probable LRR receptor-like serine/threonine-protein kinase At3g47570 [Solanum tuberosum]
Smechr0201222	4	2.74	2.46	5.84	7.58	7.41	1.13295	0.00394899	up	PREDICTED: probable LRR receptor-like serine/threonine-protein kinase At3g47570 isoform X3 [Nicotiana sylvestris]
Smechr0201223	2.82	2.2	2.35	5.29	8.02	5.83	1.32407	0.000569924	up	PREDICTED: probable LRR receptor-like serine/threonine-protein kinase At3g47570 [Solanum tuberosum]
Smechr0201224	1.28	2.96	0.35	5.49	8.68	7.8	2.21316	0.00118846	up	putative lrr receptor-like serinethreonine-protein kinase [Nicotiana attenuata]
Smechr0201225	0.73	0.81	0.61	2.17	2.91	2.4	1.75108	3.63223e-12	up	PREDICTED: LRR receptor-like serine/threonine-protein kinase EFR isoform X2 [Nicotiana sylvestris]
Smechr0201228	1.53	1.31	1.23	0.45	0.59	0.45	-1.50125	3.84865e-08	down	PREDICTED: probable LRR receptor-like serine/threonine-protein kinase At3g47570 [Solanum tuberosum]
Smechr0201233	7.58	5.65	5.3	2.32	1.81	4.55	-1.13654	0.00344271	down	PREDICTED: SAP-like protein BP-73 [Solanum tuberosum]
Smechr0201239	18.06	16.28	15.36	9.17	9.03	6.77	-1.03218	6.60882e-07	down	WRKY transcription factor 5 [Solanum tuberosum]
Smechr0201242	46.38	71.41	63.97	168.03	131.04	117.62	1.15836	2.61003e-06	up	PREDICTED: uncharacterized protein LOC107010435 [Solanum pennellii]
Smechr0201253	0.22	0.45	0.22	0.49	0.65	1.42	1.45624	0.0199329	up	Late blight resistance protein R1-A [Capsicum annuum]
Smechr0201261	6.01	4.63	12.15	1.51	0.28	0.49	-3.3311	6.53496e-07	down	PREDICTED: N66 matrix protein-like [Solanum lycopersicum]
Smechr0201269	54.12	52.59	45.79	11.09	12.4	14.08	-2.0671	8.92072e-64	down	PREDICTED: probable LRR receptor-like serine/threonine-protein kinase RFK1 isoform X4 [Solanum tuberosum]
Smechr0201271	21.62	17.88	19.43	4.01	5.03	4.89	-2.12921	2.07106e-29	down	PREDICTED: probable LRR receptor-like serine/threonine-protein kinase RFK1 isoform X3 [Nicotiana tomentosiformis]
Smechr0201276	0.1	0.1	0.1	3.64	4.94	4.06	5.3645	1.37971e-15	up	hypothetical protein CQW23_04316 [Capsicum baccatum]
Smechr0201278	17.84	30.72	22.82	11.25	5.75	6.61	-1.62472	1.66185e-06	down	PREDICTED: MACPF domain-containing protein CAD1 [Solanum tuberosum]
Smechr0201279	1.79	1.11	2.12	0.13	0.89	0.52	-1.79078	0.0131873	down	PREDICTED: oil body-associated protein 2A isoform X2 [Solanum lycopersicum]
Smechr0201289	85.34	87.86	79.38	17.25	11.5	12.5	-2.64597	2.12699e-36	down	PREDICTED: GDSL esterase/lipase At1g29670-like [Solanum lycopersicum]
Smechr0201290	12.26	12.97	9.3	6.1	6.19	4.75	-1.05822	3.13825e-06	down	PREDICTED: GDSL esterase/lipase At5g45670-like [Solanum tuberosum]
Smechr0201293	1.65	1.95	1.9	0.72	0.54	0.58	-1.61346	3.39394e-07	down	PREDICTED: subtilisin-like protease SBT5.3 [Solanum pennellii]
Smechr0201311	6.09	4.26	5.86	2.78	1.5	1.54	-1.50196	6.67856e-05	down	Thebaine 6-O-demethylase [Capsicum chinense]
Smechr0201316	0.62	0	0.3	2.6	5.98	6.28	3.96191	6.33064e-06	up	PREDICTED: protein SRG1-like isoform X2 [Solanum tuberosum]
Smechr0201332	4.04	3.04	3.11	6.06	9.18	9.67	1.23615	2.24301e-05	up	--
Smechr0201337	8.9	9.07	6.46	3.95	4.03	3.21	-1.16588	1.40243e-06	down	PREDICTED: putative F-box protein At5g55150 [Solanum lycopersicum]
Smechr0201338	34.22	41.38	39.88	81.56	75.8	85.67	1.02844	1.21193e-12	up	PREDICTED: cold-regulated 413 inner membrane protein 2, chloroplastic [Solanum lycopersicum]
Smechr0201346	25.56	30.42	25.09	15.54	9.94	8.36	-1.28816	7.01548e-06	down	PREDICTED: probable WRKY transcription factor 71 [Solanum pennellii]
Smechr0201362	17.26	10.56	9.76	3.86	9.35	5.27	-1.07916	0.0073787	down	LRR receptor-like serine/threonine-protein kinase FLS2 [Capsicum chinense]
Smechr0201369	10.09	6.92	7.23	58.9	63.75	73.68	2.97439	2.87085e-62	up	PREDICTED: uncharacterized protein ycf23-like [Solanum tuberosum]
Smechr0201382	20.13	23.02	20.56	50.19	39.25	54.24	1.13183	3.37515e-10	up	PREDICTED: uncharacterized protein LOC107825029 [Nicotiana tabacum]
Smechr0201389	0.44	1.1	0.71	1.43	2.15	2.3	1.32743	0.0021389	up	PREDICTED: F-box/kelch-repeat protein At3g23880-like [Solanum tuberosum]
Smechr0201395	28.47	29.35	30.3	62.75	58.34	72.02	1.08671	1.74443e-16	up	hypothetical protein CQW23_04101 [Capsicum baccatum]
Smechr0201448	14.82	8.65	9.22	3.32	6.12	4.22	-1.30957	2.51872e-05	down	PREDICTED: caffeoylshikimate esterase [Solanum lycopersicum]
Smechr0201460	6.55	6.19	4.46	16.25	15.19	12.4	1.31678	9.68047e-11	up	probable carboxylesterase 15 [Solanum tuberosum]
Smechr0201476	1.84	1.97	2.74	0	0	0.03	-7.84445	2.7728e-10	down	PREDICTED: tetrahydrocannabinolic acid synthase-like [Solanum tuberosum]
Smechr0201477	3.17	3.09	4.16	8.06	7.64	8.18	1.1497	1.66389e-07	up	PREDICTED: vacuolar protein sorting-associated protein 2 homolog 2 [Solanum tuberosum]
Smechr0201480	1.11	0.93	1.18	2.58	2.06	2.24	1.05334	2.99288e-05	up	PREDICTED: subtilisin-like protease SBT2.5 [Solanum tuberosum]
Smechr0201496	108.04	104.22	107.76	207.98	265.5	287.31	1.19801	1.81356e-21	up	PREDICTED: photosystem I reaction center subunit III, chloroplastic-like [Solanum tuberosum]
Smechr0201497	22.99	23.2	20.89	33.5	58.78	67.71	1.19571	2.94674e-06	up	PREDICTED: photosystem I reaction center subunit III, chloroplastic-like [Solanum tuberosum]
Smechr0201519	104.87	89.61	83.86	21.85	37.67	29.95	-1.69011	4.31957e-18	down	PREDICTED: BOI-related E3 ubiquitin-protein ligase 1-like [Solanum tuberosum]
Smechr0201528	413.89	402.84	519.2	138.25	125.11	134.52	-1.79209	4.03187e-28	down	Cathepsin B [Capsicum chinense]
Smechr0201545	0.78	0.45	0.35	2.56	2.11	2.4	2.12758	1.00112e-06	up	PREDICTED: protein PHLOEM PROTEIN 2-LIKE A1-like [Solanum tuberosum]
Smechr0201561	12.86	11.66	9.58	19.39	28.17	26.89	1.07685	1.6789e-09	up	PREDICTED: pentatricopeptide repeat-containing protein At2g35130 [Capsicum annuum]
Smechr0201573	1.42	1.84	1.2	0.43	0.54	0.75	-1.42329	0.00018197	down	putative wall-associated receptor kinase-like 11 [Capsicum annuum]
Smechr0201608	2.52	2.47	2.99	6.18	5.13	7.47	1.18866	2.78662e-06	up	PREDICTED: uncharacterized protein LOC107058476 [Solanum tuberosum]
Smechr0201613	0.15	0.12	0.35	1.33	0.9	2.12	2.75203	6.60361e-07	up	PREDICTED: subtilisin-like protease SBT3.5 [Solanum tuberosum]
Smechr0201622	7.08	9.37	9.43	16.11	17.58	20.17	1.00662	2.03014e-07	up	PREDICTED: phospholipase A1-II 1-like isoform X2 [Solanum lycopersicum]
Smechr0201625	0.36	0.36	0.24	0.83	0.55	0.91	1.23579	0.00895106	up	PREDICTED: uncharacterized protein At4g18490 [Solanum pennellii]
Smechr0201633	1.76	2.62	1.26	4.03	3.81	4.75	1.11747	0.000337549	up	PREDICTED: uncharacterized protein LOC101251749 [Solanum lycopersicum]
Smechr0201636	9.3	11.6	10.35	8.07	4.55	3.04	-1.0192	0.00577326	down	glutamate receptor 1.2 precursor [Solanum lycopersicum]
Smechr0201659	96.55	111.91	102.43	26.79	72.75	56	-1.06502	0.000562543	down	hypothetical protein CQW23_04407 [Capsicum baccatum]
Smechr0201661	0.04	0.2	0	0.96	1.27	1.27	3.84313	9.145e-06	up	PREDICTED: NAC domain-containing protein 73 [Solanum tuberosum]
Smechr0201693	0.15	0.1	0.17	2.64	0.83	1.74	3.57663	3.00715e-08	up	PREDICTED: dof zinc finger protein DOF1.4 [Solanum pennellii]
Smechr0201705	0.07	0	0	0.65	1.93	1.76	5.8172	3.50433e-05	up	TTS protein [Nicotiana tomentosa]
Smechr0201711	3.94	4.39	3.67	2.92	0.97	0.59	-1.42187	0.0114144	down	clade VII lectin receptor kinase [Solanum lycopersicum]
Smechr0201712	3.56	4.34	2.88	1.93	0.2	1.15	-1.72115	0.0149942	down	clade VII lectin receptor kinase [Solanum lycopersicum]
Smechr0201713	2.6	2.2	1.76	1.28	1.02	0.43	-1.28687	0.00700244	down	PREDICTED: L-type lectin-domain containing receptor kinase VII.1 [Solanum pennellii]
Smechr0201716	4.66	4.5	4.46	1.92	2.07	1.97	-1.23676	4.1621e-18	down	PREDICTED: probable ubiquitin-conjugating enzyme E2 24 [Solanum tuberosum]
Smechr0201731	1.56	1.19	1.6	0.1	0.75	0.41	-1.87191	0.00241628	down	PREDICTED: anther-specific protein TA-29-like [Solanum tuberosum]
Smechr0201734	0.56	0.77	1.15	7.92	1.65	11.81	3.05947	1.06978e-06	up	PREDICTED: allantoinase [Solanum tuberosum]
Smechr0201745	20.33	14.71	22.94	6.04	6.46	7.57	-1.579	2.18654e-12	down	PREDICTED: stem-specific protein TSJT1-like isoform X3 [Solanum lycopersicum]
Smechr0201747	13.69	13.42	15.87	5.43	6.09	6.27	-1.32205	3.03539e-15	down	PREDICTED: putative serine/threonine-protein kinase [Solanum tuberosum]
Smechr0201753	3.38	3.38	3.05	10.26	9.41	8.02	1.45821	3.67978e-13	up	PREDICTED: lactosylceramide 4-alpha-galactosyltransferase [Solanum tuberosum]
Smechr0201765	3.56	2.21	4.1	6.78	10.9	13.49	1.59913	5.94388e-05	up	PREDICTED: uncharacterized protein LOC107010953 [Solanum pennellii]
Smechr0201784	5.5	9.2	11.73	2.96	1.55	3.5	-1.7658	0.000119171	down	hypothetical protein BC332_04721 [Capsicum chinense]
Smechr0201786	14.05	15.35	10.79	4.29	6.88	8.57	-1.07999	0.00014082	down	PREDICTED: endonuclease 1 [Solanum pennellii]
Smechr0201801	2.42	1.91	2.36	0	0	0	-8.67745	2.07178e-12	down	PREDICTED: myosin-1-like isoform X1 [Solanum pennellii]
Smechr0201811	186.69	141.86	139.56	55.48	78.29	75.92	-1.20714	4.07988e-13	down	PREDICTED: protein TRANSPORT INHIBITOR RESPONSE 1-like [Solanum tuberosum]
Smechr0201814	127.5	107.07	144.09	66.11	53.35	47.67	-1.21702	4.89396e-09	down	PREDICTED: sugar carrier protein C [Solanum tuberosum]
Smechr0201817	49.21	42.5	44.55	26.83	16.82	16.08	-1.21744	2.03156e-05	down	hypothetical protein CQW23_04594 [Capsicum baccatum]
Smechr0201820	11.38	22.73	16.83	2.52	2.09	2.22	-2.94116	2.99013e-21	down	PREDICTED: transcription factor MYB34 [Solanum tuberosum]
Smechr0201821	76.32	64.03	75.87	6.32	4.71	4.43	-3.84111	2.82158e-72	down	protein SELF PRUNING 2G [Solanum lycopersicum]
Smechr0201832	3.81	4.63	6.39	0.73	0.99	1.87	-2.10783	7.18484e-06	down	PREDICTED: putative zinc finger protein CONSTANS-LIKE 11 [Solanum pennellii]
Smechr0201841	0	0.07	0.07	2.64	7.95	8.15	6.96035	1.73396e-09	up	PREDICTED: calcium-binding protein KIC-like [Capsicum annuum]
Smechr0201843	5.35	4.39	5.44	24.25	10.22	11.69	1.58602	2.51726e-05	up	PREDICTED: uncharacterized protein LOC102585590 [Solanum tuberosum]
Smechr0201861	0.2	0.6	0.36	4.12	1.5	1.94	2.68801	8.01184e-06	up	PREDICTED: transcription factor bHLH112 [Solanum lycopersicum]
Smechr0201873	1.04	3.06	1.32	0.09	0.04	0.03	-5.12501	6.05865e-09	down	PREDICTED: uncharacterized protein LOC107009029 [Solanum pennellii]
Smechr0201882	2.38	2.58	2.34	0.83	0.71	0.46	-1.90882	2.21674e-06	down	PREDICTED: cysteine-rich receptor-like protein kinase 10, partial [Nicotiana tabacum]
Smechr0201891	5.74	6.77	7.75	25.7	52.02	61.04	2.70892	2.14444e-18	up	PREDICTED: probable xyloglucan endotransglucosylase/hydrolase protein 8 [Solanum tuberosum]
Smechr0201892	7.51	7.19	4.89	15.48	21.81	19.8	1.49578	2.57058e-10	up	putative protein disulfide-isomerase A6 [Capsicum baccatum]
Smechr0201897	0.44	0.33	0.26	1.08	0.86	0.87	1.41791	0.00323807	up	Pectinesterase/pectinesterase inhibitor 18 [Capsicum baccatum]
Smechr0201904	41.35	35	35.01	8.62	10.29	10.75	-1.95511	2.7679e-53	down	PREDICTED: beta-glucosidase 18-like [Solanum tuberosum]
Smechr0201919	0.09	0.05	0.02	0.66	0.34	0.6	3.31941	5.48203e-05	up	PREDICTED: protein DETOXIFICATION 40-like [Capsicum annuum]
Smechr0201925	210.05	257.03	220.05	516.18	517.05	579.36	1.18465	3.57508e-20	up	PREDICTED: peroxidase 42 [Solanum lycopersicum]
Smechr0201926	69.26	67.51	64.82	152.78	165.02	194.34	1.29785	4.60912e-32	up	PREDICTED: ATP synthase gamma chain, chloroplastic [Solanum tuberosum]
Smechr0201930	0.82	0.74	0.77	1.16	2.15	2.96	1.36886	0.00054989	up	PREDICTED: uncharacterized protein LOC107861258 [Capsicum annuum]
Smechr0201945	2.27	2.86	2.68	0.14	0.17	0.05	-4.50088	2.9952e-11	down	PREDICTED: glycine-rich cell wall structural protein 2-like [Solanum pennellii]
Smechr0201952	1.01	0.5	0.8	2.99	1.68	2.01	1.50623	0.000386026	up	PREDICTED: aspartic proteinase [Solanum lycopersicum]
Smechr0201953	26.1	35.68	32.74	21.55	9.23	5.42	-1.39766	0.00265981	down	WRKY protein [Solanum tuberosum]
Smechr0201967	9.05	9.3	6.13	59.71	67.91	59.44	2.89293	2.6313e-55	up	PREDICTED: uncharacterized protein LOC102580857 [Solanum tuberosum]
Smechr0201985	0.55	1.18	0.52	1.97	2.97	2.56	1.6799	1.15231e-05	up	PREDICTED: uncharacterized protein LOC102586818 isoform X1 [Solanum tuberosum]
Smechr0201990	1.56	2.2	1.32	8.61	13.73	15.82	2.85194	3.38698e-21	up	PREDICTED: uncharacterized protein LOC102602050 isoform X1 [Solanum tuberosum]
Smechr0201996	876.7	947.2	906.7	0	0	0	-16.8562	5.53803e-46	down	PREDICTED: glutathione S-transferase F11 [Solanum tuberosum]
Smechr0202039	2.93	3.31	3.44	0.46	0.9	0.83	-2.2085	1.26501e-08	down	PREDICTED: acylsugar acyltransferase 3-like [Solanum tuberosum]
Smechr0202058	7.13	6.45	7.55	13.7	16.41	21.99	1.24929	2.13172e-09	up	PREDICTED: apyrase-like [Solanum tuberosum]
Smechr0202074	1.41	1.18	1.66	7.39	6.06	10.82	2.46651	2.20142e-16	up	PREDICTED: uncharacterized protein LOC102594852 [Solanum tuberosum]
Smechr0202081	1.33	1.79	1.65	3.23	4.47	5.83	1.44432	1.47487e-07	up	PREDICTED: DNA replication licensing factor MCM6 [Solanum pennellii]
Smechr0202082	104.13	92.25	100.52	29.69	32.69	31.65	-1.70418	1.26572e-72	down	PREDICTED: CTP synthase-like [Solanum pennellii]
Smechr0202123	10.87	9.05	9.04	3.9	5.8	5.28	-1.00138	8.02839e-09	down	PREDICTED: uncharacterized protein LOC102595164 isoform X2 [Solanum tuberosum]
Smechr0202149	35.23	35.73	47.82	16.8	3.75	3.03	-2.33204	0.00424939	down	PREDICTED: acidic 27 kDa endochitinase [Solanum tuberosum]
Smechr0202161	0.39	0.58	0.84	8.27	9.57	7.68	3.76525	1.46359e-26	up	PREDICTED: uncharacterized protein LOC101268062 [Solanum lycopersicum]
Smechr0202174	1.02	1.46	0.86	0.05	0.27	0.31	-2.49985	6.01648e-05	down	PREDICTED: F-box protein At2g17036-like [Capsicum annuum]
Smechr0202180	58.19	34.99	54.56	12.53	7.23	11.53	-2.27198	1.26268e-14	down	PREDICTED: thiosulfate sulfurtransferase 16, chloroplastic isoform X2 [Solanum tuberosum]
Smechr0202182	41	39.57	39.48	16.81	19.49	17.26	-1.21073	3.02815e-34	down	PREDICTED: serine/threonine-protein kinase STY17-like [Solanum tuberosum]
Smechr0202188	64.61	89.07	122.33	295.59	150.3	150.82	1.08155	0.00282604	up	PREDICTED: uncharacterized protein LOC107011782 [Solanum pennellii]
Smechr0202190	6.59	6.03	7.05	4.15	1.74	2.88	-1.18998	0.000975657	down	PREDICTED: uncharacterized protein LOC101245418 [Solanum lycopersicum]
Smechr0202196	49.18	46.34	48.01	22.7	17.5	14.93	-1.41371	1.05748e-11	down	PREDICTED: probable protein phosphatase 2C 60 [Solanum tuberosum]
Smechr0202200	38.1	53.22	53.74	33.67	19.48	19.6	-1.02674	0.000535652	down	PREDICTED: aspartic proteinase-like protein 1 [Solanum pennellii]
Smechr0202204	9.05	12.14	9.95	19.25	23.98	25.79	1.09685	4.90214e-09	up	PREDICTED: uncharacterized protein LOC102601883 [Solanum tuberosum]
Smechr0202205	6.84	5.78	6.54	0.33	0.38	0.24	-4.38048	1.61417e-25	down	aquaporin [Solanum tuberosum]
Smechr0202208	17.42	16.11	17.94	33.63	39.36	40.01	1.08591	2.10143e-22	up	PREDICTED: protein MID1-COMPLEMENTING ACTIVITY 1-like [Solanum tuberosum]
Smechr0202226	16.45	16.28	12.73	36.79	33.99	27.18	1.07241	1.61649e-08	up	PREDICTED: alpha-mannosidase [Solanum tuberosum]
Smechr0202232	2.22	2.89	3.35	5.9	5.45	7.21	1.08403	2.12176e-05	up	PREDICTED: pathogenesis-related protein 5-like [Solanum pennellii]
Smechr0202233	0.3	0.45	0.26	1.09	0.77	1.04	1.49262	0.00263856	up	PREDICTED: thaumatin-like protein 1b [Nicotiana tomentosiformis]
Smechr0202238	252.76	194.63	185.76	99.9	120.32	103.27	-1.0116	1.20624e-11	down	Chaperone protein DnaJ [Capsicum baccatum]
Smechr0202240	1339.49	1419.35	1552.47	6.21	5.48	6.75	-7.91218	0	down	flavanone 3-hydroxylase [Solanum melongena]
Smechr0202242	49.52	35	36.68	9.75	3.86	3.72	-2.8165	5.48838e-11	down	PREDICTED: gibberellin-regulated protein 11 [Solanum lycopersicum]
Smechr0202252	6.52	6.81	6.06	14.05	15.32	22.23	1.36262	3.14914e-09	up	PREDICTED: uncharacterized protein LOC102587215 [Solanum tuberosum]
Smechr0202259	1.31	0.93	0.96	3.57	3.44	4.48	1.79992	4.60816e-09	up	PREDICTED: GDP-mannose 4,6 dehydratase 1-like [Solanum lycopersicum]
Smechr0202273	1.55	2.35	1.26	38.18	105.35	116.23	5.59001	3.34486e-43	up	PREDICTED: lactoylglutathione lyase-like [Solanum tuberosum]
Smechr0202274	8.92	6.48	7.12	0.52	1.24	1.2	-2.98852	8.86832e-21	down	B-box zinc finger protein 19 [Capsicum annuum]
Smechr0202276	2.42	2.95	2.89	0.32	0.75	1.24	-1.90523	6.14445e-05	down	PREDICTED: probable pectinesterase 53 [Capsicum annuum]
Smechr0202304	18.38	27.14	21.08	48.3	58.23	64.12	1.30527	2.73258e-12	up	TBG6 protein precursor [Solanum lycopersicum]
Smechr0202306	0.7	0.86	0.92	7.22	5.28	5.27	2.80704	1.35908e-20	up	PREDICTED: 3-epi-6-deoxocathasterone 23-monooxygenase [Solanum pennellii]
Smechr0202311	4.85	9.89	10.86	16.52	17.64	19.53	1.01341	0.00169536	up	Peroxidase 15 [Capsicum annuum]
Smechr0202315	2.56	2.59	8.83	0.48	0	0.18	-4.40416	1.12938e-06	down	PREDICTED: late embryogenesis abundant protein-like [Solanum pennellii]
Smechr0202316	0.15	0.43	0.48	3.53	3.15	4.92	3.39263	4.5014e-13	up	--
Smechr0202333	3.25	3.28	4.27	12.77	23.12	23.57	2.39775	3.54731e-19	up	PREDICTED: mannan endo-1,4-beta-mannosidase 7 [Solanum lycopersicum]
Smechr0202336	138.01	144.26	165.77	87.13	50.42	37.28	-1.38251	2.62354e-05	down	PREDICTED: uncharacterized protein LOC102587766 [Solanum tuberosum]
Smechr0202337	498.83	510.37	480.18	0.26	0.19	0.15	-11.3134	3.14864e-285	down	dihydroflavonol 4-reductase [Solanum melongena]
Smechr0202338	0.92	0.94	1.02	4.81	4.49	3.97	2.16375	2.40848e-27	up	PREDICTED: auxilin-like protein 1 [Solanum tuberosum]
Smechr0202349	15.4	15.75	16.65	9.19	6.82	4.56	-1.24675	1.02447e-05	down	PREDICTED: U-box domain-containing protein 5-like [Capsicum annuum]
Smechr0202354	0.33	0.75	0.4	2	1.68	2.41	2.00985	0.00100476	up	PREDICTED: probable DNA-3-methyladenine glycosylase 2 [Capsicum annuum]
Smechr0202355	0.59	0.9	0.73	2.63	2.01	1.7	1.47735	5.57699e-06	up	sugar transporter ERD6-like 6 [Solanum lycopersicum]
Smechr0202360	22.45	26.91	23.14	84.18	67	64.54	1.53647	1.83674e-16	up	PREDICTED: uncharacterized serine-rich protein C215.13-like [Solanum tuberosum]
Smechr0202361	1.58	2.14	2.48	5.56	3.95	3.83	1.06757	0.000238213	up	PREDICTED: nucleolar protein 6 [Solanum pennellii]
Smechr0202369	3.95	4.82	4.47	13.99	8.11	8.32	1.17118	7.67042e-05	up	PREDICTED: scarecrow-like protein 4 [Solanum tuberosum]
Smechr0202375	1.37	1.97	2.29	3.38	5.64	6.06	1.36013	4.18453e-05	up	PREDICTED: ATP-dependent DNA helicase DDM1-like [Solanum tuberosum]
Smechr0202376	0	0.08	0.07	1.95	4.15	6.86	6.35585	5.16548e-16	up	PREDICTED: uncharacterized protein LOC107008912 [Solanum pennellii]
Smechr0202394	0.37	0.6	0.99	1.76	0.99	1.89	1.19228	0.0172027	up	unknown [Solanum melongena]
Smechr0202397	39.81	27.3	32.52	94.74	78.85	70.25	1.25749	7.76698e-09	up	PREDICTED: homeobox-leucine zipper protein ATHB-40 [Solanum lycopersicum]
Smechr0202404	1.81	4.58	3.58	44.06	12.11	5.49	2.62656	0.000278742	up	allene oxide cyclase 4, chloroplastic-like [Nicotiana tabacum]
Smechr0202405	4.66	7.42	7.14	53.97	22.98	17.65	2.28073	9.13994e-07	up	allene oxide cyclase [Solanum tuberosum]
Smechr0202406	43.44	77.16	49.67	302.13	126.71	118.05	1.66602	5.79855e-05	up	allene oxide cyclase [Solanum tuberosum]
Smechr0202421	264.88	195.08	169.54	106.32	101.27	82.08	-1.15307	1.87372e-08	down	PREDICTED: 3-ketoacyl-CoA synthase 6 [Solanum tuberosum]
Smechr0202432	40.96	32.55	32.87	14.72	18.42	17.8	-1.10912	1.00221e-11	down	hypothetical protein BC332_34307 [Capsicum chinense]
Smechr0202433	54.62	48.32	45.39	19.16	30.52	26.89	-1.00655	6.78197e-08	down	PREDICTED: uncharacterized protein LOC108949058 [Nicotiana tomentosiformis]
Smechr0202434	49.68	44.39	53.5	14.88	14.79	15.91	-1.73955	4.04432e-21	down	PREDICTED: LEAF RUST 10 DISEASE-RESISTANCE LOCUS RECEPTOR-LIKE PROTEIN KINASE-like 1.4 isoform X3 [Solanum lycopersicum]
Smechr0202447	10.34	11.14	9.71	21.69	25.16	27.29	1.20158	2.35817e-14	up	PREDICTED: uncharacterized protein LOC101266288 [Solanum lycopersicum]
Smechr0202472	34.28	51.58	49.34	11.54	3.18	3.04	-2.93671	3.63529e-08	down	PREDICTED: uncharacterized protein LOC104091284 [Nicotiana tomentosiformis]
Smechr0202485	52.72	50.38	62.88	184.45	206.43	187.85	1.75398	7.93271e-36	up	PREDICTED: uncharacterized protein LOC107860095 [Capsicum annuum]
Smechr0202491	34.4	52.34	61.28	12.2	9.62	8.22	-2.34313	8.82238e-15	down	PREDICTED: uncharacterized protein LOC107062687 [Solanum tuberosum]
Smechr0202497	0.87	1.9	1.3	11.77	4.85	3.39	2.27916	6.73021e-05	up	PREDICTED: uncharacterized protein LOC104645684 [Solanum lycopersicum]
Smechr0202502	5.39	6.16	5.5	21.94	23.84	21.93	1.9447	1.08906e-28	up	PREDICTED: uncharacterized protein At1g66480-like [Capsicum annuum]
Smechr0202504	8.07	11.16	9.09	44.12	15.56	11.3	1.31718	0.0108918	up	hypothetical protein A4A49_05082 [Nicotiana attenuata]
Smechr0202509	52.72	52.02	48.13	19.98	26.69	23.1	-1.18061	2.03071e-22	down	PREDICTED: armadillo repeat-containing protein 3 isoform X1 [Solanum tuberosum]
Smechr0202522	42.54	39.6	46.15	97.82	107.67	126.59	1.32256	4.50098e-23	up	serine hydroxymethyltransferase, mitochondrial [Solanum tuberosum]
Smechr0202524	1.29	1.85	2.12	0.6	0.79	1	-1.19398	0.00775367	down	Organellar oligopeptidase A, chloroplastic/mitochondrial [Capsicum annuum]
Smechr0202526	1.58	1.59	1.05	0.6	0.41	0.46	-1.54312	8.72629e-06	down	PREDICTED: nodulation receptor kinase-like [Solanum tuberosum]
Smechr0202528	6.19	6.98	5.93	15.23	15.8	13.91	1.19151	1.26499e-13	up	PREDICTED: uncharacterized protein At4g37920, chloroplastic isoform X2 [Solanum tuberosum]
Smechr0202534	51.24	49.04	52.2	13.52	11.89	15.11	-1.95455	1.29867e-40	down	PREDICTED: uncharacterized protein At5g65660 isoform X1 [Solanum tuberosum]
Smechr0202535	0.78	0.71	0.77	2.69	3.29	3.18	1.96528	1.55241e-17	up	PREDICTED: uncharacterized protein LOC107008630 isoform X1 [Solanum pennellii]
Smechr0202543	26.45	28.23	22.07	47.04	55.74	79.06	1.19339	3.7257e-09	up	PREDICTED: leucine-rich repeat receptor-like serine/threonine-protein kinase BAM1 [Solanum tuberosum]
Smechr0202544	19.77	17.47	16.03	5.72	6.69	6.49	-1.53978	1.59134e-36	down	PREDICTED: LRR receptor-like serine/threonine-protein kinase HSL2 [Solanum tuberosum]
Smechr0202545	0.77	0.84	0.66	0.25	0.45	0.28	-1.2708	0.0115251	down	PREDICTED: tubulin alpha-3 chain-like [Solanum tuberosum]
Smechr0202550	109.05	132.54	141.35	344.45	309.34	394.95	1.40595	2.29676e-16	up	xyloglucan endotransglucosylase-hydrolase XTH7 [Solanum lycopersicum]
Smechr0202565	1.27	2.21	2.06	3.72	6.26	5.45	1.41495	6.03163e-05	up	PREDICTED: 3-oxoacyl-[acyl-carrier-protein]
Smechr0202572	44.53	28.62	72.13	0.98	1.02	0.74	-5.77589	6.61382e-52	down	phytosulfokines 3 precursor [Solanum lycopersicum]
Smechr0202573	5.13	5.94	11.33	0.85	0.16	0.71	-3.72007	1.0221e-07	down	TPA_exp: putative phytosulfokine peptide precursor [Solanum tuberosum]
Smechr0202581	10.66	14.44	13.18	22.15	37.57	38.17	1.29405	3.94359e-08	up	PREDICTED: putative glycosyltransferase 7 isoform X1 [Solanum tuberosum]
Smechr0202590	1.68	0.92	1.18	0.32	0.34	0.11	-2.34541	1.18286e-05	down	PREDICTED: uncharacterized protein LOC107009642 [Solanum pennellii]
Smechr0202604	1.11	1.01	0.93	2.78	1.14	3.08	1.16389	0.0100413	up	PREDICTED: probable N-acetyltransferase HLS1 [Solanum tuberosum]
Smechr0202607	4.12	3.67	3.11	0.5	0.72	0.68	-2.56477	9.3763e-13	down	PREDICTED: LOB domain-containing protein 37 [Solanum lycopersicum]
Smechr0202611	3.45	3.36	2.97	7.8	8.11	9.97	1.36058	2.42611e-11	up	PREDICTED: uncharacterized protein LOC102593187 isoform X1 [Solanum tuberosum]
Smechr0202629	73.11	110.96	91.52	342.19	243.75	246.38	1.55817	1.21974e-10	up	--
Smechr0202631	5.13	4.98	4.71	7.2	11.76	13.43	1.07166	4.02229e-05	up	PREDICTED: E3 ubiquitin-protein ligase MYLIP-A [Solanum tuberosum]
Smechr0202635	7.98	7.51	7.29	4.95	2.24	2.68	-1.22722	0.000501658	down	PREDICTED: isoflavone 2'-hydroxylase-like [Nicotiana tomentosiformis]
Smechr0202657	73.42	94.46	95.21	0.07	0.17	0.26	-9.09001	1.39764e-92	down	PREDICTED: protein IRX15-LIKE-like [Solanum lycopersicum]
Smechr0202658	33.45	31.87	30.8	14.29	11.34	13.16	-1.34715	8.38766e-19	down	PREDICTED: probable inactive receptor kinase At5g67200 [Solanum tuberosum]
Smechr0202681	8.42	11.04	12.45	18.13	30.88	33.49	1.30679	2.25563e-06	up	PREDICTED: protein RALF-like 34 [Solanum pennellii]
Smechr0202685	4.09	8.9	4.81	0.57	3.06	2.72	-1.56617	0.00636648	down	PREDICTED: uncharacterized protein LOC107860293 [Capsicum annuum]
Smechr0202698	10.29	15	11.48	49.46	22.17	20.44	1.30546	0.0010617	up	Ethylene-responsive transcription factor [Capsicum annuum]
Smechr0202703	10.96	10.43	12.43	6.43	2.37	1.34	-1.74453	0.00128347	down	PREDICTED: uncharacterized protein LOC102596045 [Solanum tuberosum]
Smechr0202706	23.18	18.43	21.4	42.54	51.57	54.64	1.19042	4.12827e-18	up	PREDICTED: cyclin-dependent kinase inhibitor 1-like isoform X1 [Solanum tuberosum]
Smechr0202717	4.56	2.93	3.88	2.66	1.08	1.06	-1.25437	0.011979	down	hypothetical protein CQW23_05409 [Capsicum baccatum]
Smechr0202724	65.15	76.08	95.98	24.92	10.86	5.97	-2.52145	8.7996e-08	down	patatin-like protein 3 precursor [Capsicum annuum]
Smechr0202733	8.76	9.49	10.33	3.43	5.29	3.5	-1.28139	5.12501e-08	down	PREDICTED: uncharacterized protein LOC102591830 [Solanum tuberosum]
Smechr0202738	0.63	0.69	0.71	1.31	2.6	2.81	1.65849	2.62561e-05	up	PREDICTED: geraniol 8-hydroxylase-like [Solanum tuberosum]
Smechr0202740	7.96	7.52	6.42	2.22	3.34	3.42	-1.33749	8.94378e-11	down	PREDICTED: geraniol 8-hydroxylase-like [Solanum tuberosum]
Smechr0202742	2.66	1.82	1.89	13.89	4.59	5.58	1.90813	9.50889e-05	up	PREDICTED: dof zinc finger protein DOF3.5-like [Solanum tuberosum]
Smechr0202750	3.42	3.54	3.51	7.03	7.07	7.68	1.01279	5.05617e-11	up	PREDICTED: uncharacterized protein LOC102599635 isoform X1 [Solanum tuberosum]
Smechr0202760	8.64	9.61	9.96	5.26	2.86	3.65	-1.29091	2.78941e-06	down	PREDICTED: wall-associated receptor kinase-like 14 [Solanum pennellii]
Smechr0202763	4.23	4.61	3.96	12.76	9.46	11.61	1.36435	6.08721e-12	up	PREDICTED: BTB/POZ domain-containing protein At5g66560 [Solanum pennellii]
Smechr0202770	0.93	2.95	1.92	0.7	0.47	0.24	-2.08235	0.00311552	down	PREDICTED: uncharacterized protein LOC109244504 [Nicotiana attenuata]
Smechr0202777	0.35	1.1	1.32	0	0.15	0.07	-3.78563	0.000161905	down	PREDICTED: protein LYK5-like [Solanum pennellii]
Smechr0202795	13.78	17.45	15.61	5.15	3.32	2.51	-2.12186	3.55793e-12	down	PREDICTED: endo-1,3(4)-beta-glucanase 1-like [Solanum tuberosum]
Smechr0202798	1.38	1.11	1.09	3.25	3.09	4.28	1.52581	2.17203e-08	up	PREDICTED: protein trichome birefringence-like 19 [Solanum pennellii]
Smechr0202802	50.74	63.17	58.6	253.17	171.86	149.3	1.70346	1.43899e-11	up	cellulose-synthase-like [Solanum lycopersicum]
Smechr0202803	119.82	159.77	140.3	76.42	17.61	24.14	-1.83451	0.00779259	down	PREDICTED: proline dehydrogenase 2, mitochondrial-like [Solanum pennellii]
Smechr0202805	121.97	156.65	151.88	472.82	299.29	159.79	1.08998	0.00346682	up	PREDICTED: S-adenosylmethionine decarboxylase proenzyme-like [Solanum tuberosum]
Smechr0202810	0.36	0.37	0.24	5.57	1.12	4.22	3.46738	3.75846e-08	up	PREDICTED: protein NSP-INTERACTING KINASE 1-like [Solanum pennellii]
Smechr0202817	14	19.69	19.71	22.63	81.6	28.76	1.24602	0.00704919	up	PREDICTED: protein GLUTAMINE DUMPER 6-like [Capsicum annuum]
Smechr0202824	29.14	36.84	41.38	224.02	220.86	335.88	2.80841	2.96839e-35	up	PREDICTED: protein GAST1 [Solanum tuberosum]
Smechr0202842	2.45	3.52	2.72	0.89	0.54	0.59	-2.13539	1.58816e-07	down	PREDICTED: PI-PLC X domain-containing protein At5g67130 isoform X1 [Solanum tuberosum]
Smechr0202854	6.68	5.5	5.6	22.21	21.03	24.05	1.87953	5.58949e-44	up	PREDICTED: protein LONGIFOLIA 1 [Solanum tuberosum]
Smechr0202855	4.44	5.29	5.62	8.46	16.01	14.18	1.27026	1.09546e-06	up	PREDICTED: transcription factor TCP17 [Solanum tuberosum]
Smechr0202875	2.44	1.92	1.56	1.1	0.89	0.78	-1.12885	0.00170061	down	PREDICTED: 4-coumarate--CoA ligase-like 1 [Solanum tuberosum]
Smechr0202877	36.18	52.68	43.33	181.31	108.07	71.23	1.4235	5.43506e-05	up	PREDICTED: UDP-glucose 6-dehydrogenase 2 [Solanum tuberosum]
Smechr0202884	57.69	105.41	100.79	49.85	23.07	25.81	-1.44655	0.000102082	down	PREDICTED: probable galacturonosyltransferase 14 [Solanum tuberosum]
Smechr0202893	26.98	22.89	26.97	14.96	10.67	11.75	-1.07454	8.11933e-08	down	PREDICTED: cyclic nucleotide-gated ion channel 2 isoform X1 [Solanum lycopersicum]
Smechr0202911	0.71	0.86	0.71	1.43	2.14	1.96	1.22672	0.00023667	up	Ethylene-responsive transcription factor [Capsicum chinense]
Smechr0202915	2.39	0.57	2.27	0	0.09	0.12	-4.76526	1.00164e-06	down	PREDICTED: uncharacterized protein LOC102603431 [Solanum tuberosum]
Smechr0202923	38.42	35.49	34.7	11.98	19.2	15.06	-1.28481	1.73664e-13	down	PREDICTED: NAC domain-containing protein 92 [Solanum tuberosum]
Smechr0202928	386.59	533.94	436.98	591.13	1140.92	1121.15	1.00962	6.2551e-05	up	Expansin-A14 [Capsicum chinense]
Smechr0202938	3.99	3.44	3.74	8.07	7.33	9.7	1.12553	1.15113e-11	up	PREDICTED: structural maintenance of chromosomes protein 4 [Solanum tuberosum]
Smechr0202958	11.13	5.94	5.44	25.32	37.03	28.49	1.97112	3.83311e-11	up	PREDICTED: importin-5-like isoform X1 [Capsicum annuum]
Smechr0202960	34.35	32.79	27.95	85.78	68.59	55.71	1.11206	2.76921e-07	up	PREDICTED: aldose 1-epimerase-like [Solanum pennellii]
Smechr0202962	2.75	2.13	1.41	3.87	6.28	4.69	1.18942	0.000450308	up	PREDICTED: aldose 1-epimerase-like isoform X1 [Solanum tuberosum]
Smechr0202989	0.4	0.68	0.26	1.64	1.82	2.68	2.1468	0.000279107	up	hypothetical protein A4A49_13478 [Nicotiana attenuata]
Smechr0203000	5.3	5.75	7.85	63.19	41.34	32.25	2.82267	1.14517e-18	up	PREDICTED: probable galacturonosyltransferase-like 10 [Solanum tuberosum]
Smechr0203028	5.27	5.57	3.99	11.99	13.75	15.29	1.42348	1.90099e-12	up	PREDICTED: WAT1-related protein At5g40240-like [Solanum pennellii]
Smechr0203037	9.79	15.15	11.09	57.34	32.04	39.99	1.8133	9.40239e-10	up	PREDICTED: homeobox-leucine zipper protein HAT5 [Solanum tuberosum]
Smechr0203041	580.6	582.37	626.99	301.02	308.82	295.78	-1.02774	1.46051e-23	down	PREDICTED: formate dehydrogenase, mitochondrial [Nicotiana tabacum]
Smechr0203052	32.4	27.61	31.74	7.16	5.44	5.93	-2.34399	7.87291e-36	down	PREDICTED: tetraketide alpha-pyrone reductase 1 [Solanum tuberosum]
Smechr0203053	0.23	0.37	0.22	1.17	1.59	1.09	2.17366	0.000167055	up	PREDICTED: uncharacterized protein LOC104645718 [Solanum lycopersicum]
Smechr0203055	47.88	50.71	46.46	91.26	104.3	128.57	1.11028	2.25157e-14	up	PREDICTED: 50S ribosomal protein L12, chloroplastic [Solanum lycopersicum]
Smechr0203056	10.69	11.62	10.55	21.49	27.64	35.28	1.30772	2.83639e-11	up	PREDICTED: 50S ribosomal protein L12, chloroplastic [Solanum lycopersicum]
Smechr0203061	1.55	2.01	2.06	0.26	0.67	0.38	-2.17083	1.1842e-06	down	PREDICTED: phosphoenolpyruvate/phosphate translocator 2, chloroplastic-like [Solanum tuberosum]
Smechr0203068	26.05	23.83	25.51	12.48	9.49	9.49	-1.29618	2.7991e-12	down	PREDICTED: cysteine-rich receptor-like protein kinase 42 [Solanum lycopersicum]
Smechr0203076	2.37	2.71	2.34	0.18	0.02	0.28	-3.95776	2.56541e-14	down	PREDICTED: probable galactinol--sucrose galactosyltransferase 5 [Solanum tuberosum]
Smechr0203082	0.24	0.22	0.33	0.62	0.57	0.68	1.20478	0.0199189	up	PREDICTED: denticleless protein homolog A [Solanum tuberosum]
Smechr0203083	3.23	1.42	2.93	1.29	1.17	0.99	-1.1755	0.00151941	down	PREDICTED: titin isoform X9 [Solanum tuberosum]
Smechr0203085	2.02	1.92	2.36	7.66	4	3.31	1.22651	0.00229413	up	PREDICTED: F-box/LRR-repeat protein 4 [Solanum lycopersicum]
Smechr0203086	0.98	0.25	0.71	4.9	1.15	1.94	2.03875	0.0108474	up	PREDICTED: F-box/LRR-repeat protein 4 [Solanum tuberosum]
Smechr0203087	1.37	1.55	1.73	9.91	6.71	5.9	2.24488	3.10248e-08	up	PREDICTED: F-box/LRR-repeat protein 4 [Solanum lycopersicum]
Smechr0203115	15.16	23.9	23	6.82	6.42	8.85	-1.54086	3.23456e-09	down	PREDICTED: BAG family molecular chaperone regulator 2-like [Solanum tuberosum]
Smechr0203118	191.51	180.4	176.3	72.62	68.71	62.19	-1.46924	1.90282e-31	down	PREDICTED: very-long-chain 3-oxoacyl-CoA reductase 1 [Solanum tuberosum]
Smechr0203123	3.63	3.97	2.94	12.38	13.87	11.64	1.80263	5.56798e-20	up	PREDICTED: ATP synthase mitochondrial F1 complex assembly factor 2 [Solanum tuberosum]
Smechr0203124	1.24	1.5	1.08	0	0	0	-7.49811	7.18258e-09	down	PREDICTED: cystinosin homolog [Solanum tuberosum]
Smechr0203126	2.36	1.51	2.27	6.5	6.5	7.42	1.68883	8.64734e-12	up	PREDICTED: histone H3.v1-like [Solanum pennellii]
Smechr0203140	16.35	20.31	22.19	5.62	2.46	1.24	-2.6727	3.61251e-08	down	Amino acid transporter, transmembrane [Cynara cardunculus var. scolymus]
Smechr0203142	0.29	0.09	0.22	0.63	0.75	0.74	1.76692	0.00328309	up	PREDICTED: uncharacterized protein LOC102597777 [Solanum tuberosum]
Smechr0203148	1.59	1.56	1.14	0.69	0.4	0.33	-1.62175	9.81625e-05	down	hypothetical protein BC332_06221 [Capsicum chinense]
Smechr0203149	12.15	11.85	9.99	3.78	3.68	4.62	-1.53461	2.42146e-19	down	PREDICTED: uncharacterized protein LOC107860749 isoform X1 [Capsicum annuum]
Smechr0203152	2.66	3.68	2.87	2.17	0.69	0.6	-1.42251	0.00979348	down	PREDICTED: probable adenylate kinase 7, mitochondrial [Solanum pennellii]
Smechr0203157	2.23	3.57	3.23	0.3	0.2	0.48	-3.22586	1.83775e-10	down	PREDICTED: triacylglycerol lipase 2-like [Solanum tuberosum]
Smechr0203161	0.45	1.07	0.91	2.19	2.19	2.77	1.50324	9.04003e-05	up	PREDICTED: fidgetin-like protein 1 [Solanum tuberosum]
Smechr0203164	1.13	1.84	1.8	8.93	4.52	3.51	1.80735	3.98789e-05	up	PREDICTED: pentatricopeptide repeat-containing protein At5g56310-like [Solanum tuberosum]
Smechr0203168	2.23	3.71	3.77	6.89	4.17	11.29	1.15114	0.00616831	up	PREDICTED: ribonucleoside-diphosphate reductase small chain [Solanum lycopersicum]
Smechr0203171	3.32	3.46	3.53	0.93	0.34	0.54	-2.52915	1.88531e-11	down	PREDICTED: protein NUCLEAR FUSION DEFECTIVE 4 [Capsicum annuum]
Smechr0203187	0.77	0.66	0.93	0.36	0.17	0.2	-1.72275	0.000542987	down	PREDICTED: DELLA protein GAI-like [Solanum tuberosum]
Smechr0300022	1.45	1.06	0.66	0.26	0.09	0.3	-2.28443	0.000774137	down	PREDICTED: polyubiquitin-like [Solanum tuberosum]
Smechr0300035	1.98	3.57	2.91	0.56	0.7	0.64	-2.20989	2.8879e-09	down	PREDICTED: putative SWI/SNF-related matrix-associated actin-dependent regulator of chromatin subfamily A member 3-like 3 [Solanum tuberosum]
Smechr0300045	3.41	1.58	2.4	0.52	0.69	1.31	-1.59791	0.00851672	down	PREDICTED: auxin-responsive protein IAA4 [Solanum tuberosum]
Smechr0300048	0.37	0.59	0.74	0.92	1.37	1.53	1.105	0.0112595	up	PREDICTED: LOW QUALITY PROTEIN: CBL-interacting serine/threonine-protein kinase 7 [Solanum tuberosum]
Smechr0300062	30.05	33.04	29.73	56.71	72.41	73.96	1.07913	4.38155e-13	up	PREDICTED: ferredoxin-1 [Solanum pennellii]
Smechr0300068	39.68	40.61	38.39	21.98	17.9	18.8	-1.05396	2.88859e-12	down	PREDICTED: G-type lectin S-receptor-like serine/threonine-protein kinase At1g34300 [Solanum lycopersicum]
Smechr0300079	12.91	11.65	9.91	4.69	3.64	3.3	-1.60056	1.63559e-10	down	PREDICTED: uncharacterized protein At3g27210 [Solanum tuberosum]
Smechr0300083	0	0	0.04	2.62	0.45	2.56	6.82337	2.41275e-06	up	hypothetical protein T459_34231 [Capsicum annuum]
Smechr0300086	1.67	1.44	1.42	0.55	0.26	0.14	-2.26124	0.000297228	down	PREDICTED: aquaporin NIP1-1-like [Solanum pennellii]
Smechr0300097	0	0	0	7.25	9.7	6.34	7.62089	3.49572e-09	up	PREDICTED: zeaxanthin epoxidase, chloroplastic isoform X2 [Solanum pennellii]
Smechr0300108	0.21	0.13	0.32	1.01	1.16	0.94	2.19974	0.000345598	up	PREDICTED: zingipain-2-like [Solanum tuberosum]
Smechr0300109	0.37	0.25	0.47	1.2	1.71	1.71	2.03285	4.31745e-06	up	PREDICTED: protein trichome birefringence-like 37 isoform X1 [Capsicum annuum]
Smechr0300112	68.69	67.95	57.06	31.05	37.45	29.59	-1.02586	3.37561e-13	down	PREDICTED: GDSL esterase/lipase At1g28590-like [Solanum tuberosum]
Smechr0300120	6.6	7.36	5.64	1.34	0.87	1.77	-2.33177	2.55489e-11	down	PREDICTED: ethylene-responsive transcription factor 4-like [Nicotiana tomentosiformis]
Smechr0300123	7.8	5.7	6.87	2.8	3.93	3.3	-1.07391	0.005345	down	PREDICTED: uncharacterized protein LOC104216974 [Nicotiana sylvestris]
Smechr0300124	7.76	8.32	8.85	4.45	3.58	4.2	-1.06697	0.00176423	down	--
Smechr0300129	7.29	6.65	6.64	1.73	2.6	1.79	-1.80457	4.77513e-13	down	PREDICTED: uncharacterized protein LOC102599015 [Solanum tuberosum]
Smechr0300130	5.17	4.59	3.56	1.8	1.93	1.58	-1.36645	2.23117e-11	down	PREDICTED: serine/threonine-protein kinase HT1-like [Solanum pennellii]
Smechr0300131	33.29	29.52	28.41	0.94	6.74	7.38	-2.67555	1.18812e-06	down	PREDICTED: uncharacterized protein LOC102600765 [Solanum tuberosum]
Smechr0300144	0.38	0.13	0.12	1.95	2.65	3.29	3.60731	4.307e-08	up	PREDICTED: uncharacterized protein LOC102605488 [Solanum tuberosum]
Smechr0300153	5.54	6.4	8.13	2.57	2.39	2.75	-1.42615	8.4671e-08	down	PREDICTED: uncharacterized protein LOC107059842 [Solanum tuberosum]
Smechr0300156	18	16.2	17.6	6.18	6.31	4.95	-1.61292	1.66603e-21	down	PREDICTED: sphingosine kinase 1-like isoform X1 [Solanum tuberosum]
Smechr0300157	8.92	14.68	9.38	2.26	2.43	2.14	-2.31789	4.02271e-19	down	hypothetical protein CQW23_09149 [Capsicum baccatum]
Smechr0300158	9.71	4.01	13.36	0	0	0	-10.6188	1.01516e-16	down	PREDICTED: sugar carrier protein C-like [Solanum tuberosum]
Smechr0300161	4.55	8.28	6.93	14.89	14.89	13.35	1.07915	7.95403e-05	up	PREDICTED: putative cyclin-D6-1 [Solanum lycopersicum]
Smechr0300182	1.54	0.88	1.93	12.21	15.13	13.32	3.17246	8.70213e-29	up	PREDICTED: calcium-dependent protein kinase 21-like [Solanum pennellii]
Smechr0300196	73.98	64.08	59.94	22.68	21.23	19.32	-1.6844	2.85235e-32	down	PREDICTED: homeobox-leucine zipper protein MERISTEM L1-like [Solanum tuberosum]
Smechr0300199	39.97	44.63	41.61	116.52	132.25	141.14	1.57892	6.2973e-44	up	PREDICTED: probable xyloglucan endotransglucosylase/hydrolase protein 8 [Solanum tuberosum]
Smechr0300207	7.1	4.81	6.64	1.08	2.38	3.26	-1.52593	5.83571e-05	down	PREDICTED: probable polyamine oxidase 4 [Solanum tuberosum]
Smechr0300211	17.2	15.2	10.8	0.23	0.24	0.28	-5.88652	2.53782e-65	down	PREDICTED: probable acyl-activating enzyme 9 [Solanum tuberosum]
Smechr0300215	0.1	0	0.25	0.92	0.71	0.87	2.77204	0.00135829	up	PREDICTED: uncharacterized transporter YBR287W-like [Solanum tuberosum]
Smechr0300216	13.31	13.34	12.16	28.17	33.57	30.3	1.19942	1.87764e-21	up	hypothetical protein A4A49_09717 [Nicotiana attenuata]
Smechr0300218	77.17	97.23	83.12	18.86	16.52	17.39	-2.32852	9.07564e-49	down	3-hydroxy-3-methylglutaryl-coenzyme A reductase 3 [Solanum tuberosum]
Smechr0300220	5.66	5.39	5.67	2.38	2.32	2.9	-1.18002	1.4249e-12	down	PREDICTED: monosaccharide-sensing protein 2-like [Solanum pennellii]
Smechr0300245	75.6	71.94	72.94	23.17	31.4	29.68	-1.43885	9.61939e-32	down	PREDICTED: NEP1-interacting protein-like 1 [Solanum tuberosum]
Smechr0300247	8.32	7.45	8.2	2.13	5.4	4.03	-1.11812	0.00224066	down	PREDICTED: probable serine/threonine-protein kinase At1g09600 [Nicotiana sylvestris]
Smechr0300280	0.3	0.68	0.14	7.59	18.98	19.48	5.31169	1.27147e-19	up	hypothetical protein BC332_10527 [Capsicum chinense]
Smechr0300287	10.24	6.07	4.93	20.64	11.75	13.48	1.09143	0.0130961	up	--
Smechr0300295	21.98	16.05	16.8	5.05	8.15	6.25	-1.54627	7.04049e-12	down	protein hyper-sensitivity-related 4 [Nicotiana attenuata]
Smechr0300296	2.04	3.43	2.9	0	0	0	-7.3584	2.77632e-08	down	hypothetical protein CQW23_24362 [Capsicum baccatum]
Smechr0300301	4.91	6.94	4.09	3.24	2.14	1.57	-1.22238	0.00107772	down	PREDICTED: protein HYPER-SENSITIVITY-RELATED 4-like [Solanum pennellii]
Smechr0300309	6.17	6.78	5.06	3.05	2.87	2.65	-1.11136	4.76341e-08	down	PREDICTED: U-box domain-containing protein 5-like [Solanum tuberosum]
Smechr0300315	14.43	11.38	12.38	36.21	37.53	47.27	1.6182	4.34431e-17	up	PREDICTED: uncharacterized protein LOC102578315 [Solanum tuberosum]
Smechr0300340	16.55	16.34	13.42	1.88	7.02	4.55	-1.85156	2.21594e-06	down	PREDICTED: protein NtpR-like [Solanum tuberosum]
Smechr0300350	5.43	4.42	2.87	6.8	11.6	10.77	1.14886	0.00074031	up	PREDICTED: DEAD-box ATP-dependent RNA helicase 16 [Solanum tuberosum]
Smechr0300351	2.79	3.06	5.26	9.65	16.47	12.4	1.72991	6.0458e-06	up	DEAD-box ATP-dependent RNA helicase 16 isoform X4 [Durio zibethinus]
Smechr0300356	3.28	3.23	3.13	1.41	1.33	1.22	-1.3244	3.65375e-08	down	PREDICTED: uncharacterized protein LOC107868232 isoform X1 [Capsicum annuum]
Smechr0300391	0.09	0.09	0.25	5.76	6.62	4.69	5.29046	1.96153e-12	up	--
Smechr0300396	2.86	3.98	1.86	7.03	6.83	7.1	1.22916	0.000355438	up	PREDICTED: uncharacterized protein At5g65660-like [Solanum tuberosum]
Smechr0300403	0.38	0.4	0.29	1.11	1.75	1.73	2.04589	9.55578e-10	up	PREDICTED: leucine-rich repeat receptor-like serine/threonine-protein kinase BAM1 [Solanum pennellii]
Smechr0300413	0.5	0.55	0.29	3.84	2.68	3.9	2.93184	2.28862e-15	up	PREDICTED: indole-3-acetic acid-amido synthetase GH3.6-like [Solanum tuberosum]
Smechr0300434	18.23	18.04	17.8	45.39	43.87	42.52	1.24359	3.32176e-29	up	PREDICTED: probable amino-acid acetyltransferase NAGS1, chloroplastic isoform X1 [Solanum tuberosum]
Smechr0300443	3.09	2.75	2.5	5.63	6.79	8.55	1.28309	5.80888e-11	up	PREDICTED: formin-like protein 6 [Solanum tuberosum]
Smechr0300445	0.95	1.36	1.93	3.6	4	3.86	1.37801	3.11653e-05	up	glucan endo-1,3-beta-glucosidase 1-like precursor [Solanum tuberosum]
Smechr0300451	6.29	8.46	6.18	0.23	0.22	0	-5.57102	1.68773e-24	down	peroxidase 51-like precursor [Solanum tuberosum]
Smechr0300458	18.35	17.68	15.64	10.48	7.83	7.58	-1.0297	3.34002e-07	down	hypothetical protein BC332_16386 [Capsicum chinense]
Smechr0300463	2.61	1.83	1.99	1.02	0.78	1.31	-1.08704	0.00270214	down	PREDICTED: alcohol dehydrogenase-like 1 isoform X1 [Solanum tuberosum]
Smechr0300478	81.65	87.77	95.69	13.92	23.01	21.98	-2.22862	3.84289e-29	down	PREDICTED: ethylene-responsive transcription factor ERF011-like [Solanum tuberosum]
Smechr0300520	0.17	0.44	0.2	1.31	0.41	0.99	1.71625	0.0135431	up	PREDICTED: geraniol 8-hydroxylase-like [Nicotiana tomentosiformis]
Smechr0300556	0.57	0.45	0.34	2.15	1.54	1.42	1.88115	2.24357e-05	up	PREDICTED: ammonium transporter 1 member 3 [Solanum tuberosum]
Smechr0300562	3.2	4.41	5.41	29.05	11.55	5.73	1.81877	0.001192	up	PREDICTED: transcription factor CYCLOIDEA [Solanum lycopersicum]
Smechr0300574	406.07	398.89	460.79	261.34	179.82	166.7	-1.09094	2.37656e-06	down	PREDICTED: elongation of fatty acids protein 3-like [Nicotiana attenuata]
Smechr0300575	12.07	14.64	14.02	34.91	69.79	82.37	2.13515	3.85092e-13	up	PREDICTED: probable calcium-binding protein CML41 [Solanum tuberosum]
Smechr0300582	18.48	29.64	20.68	0	0.32	4.23	-4.00151	0.0096316	down	PREDICTED: rRNA 2'-O-methyltransferase fibrillarin-like [Nicotiana attenuata]
Smechr0300682	7.93	8.63	7.96	26.37	14.37	10.53	1.04347	0.00318352	up	PREDICTED: serine/threonine protein phosphatase 2A 57 kDa regulatory subunit B' theta isoform-like [Solanum tuberosum]
Smechr0300685	0.18	0.2	0.25	0.84	0.44	0.64	1.57965	0.000321225	up	PREDICTED: putative ABC transporter C family member 15 [Solanum tuberosum]
Smechr0300763	0.34	0.8	0.11	1.22	2.08	2.74	2.22021	0.0020895	up	PREDICTED: nuclear transcription factor Y subunit C-2 [Solanum lycopersicum]
Smechr0300819	31.58	42.67	30.53	175.27	105.01	86.29	1.78191	1.5001e-08	up	PREDICTED: casein kinase 1-like protein 10 [Solanum lycopersicum]
Smechr0300859	0.89	0.75	0.57	4.98	5.73	10.77	3.23711	7.36448e-08	up	PREDICTED: probable receptor-like protein kinase At5g59700 [Solanum lycopersicum]
Smechr0300860	0.54	0.65	0.21	6.16	6.16	8.68	3.87002	2.63038e-12	up	PREDICTED: putative amidase C869.01 [Solanum tuberosum]
Smechr0300878	0	0	0	2.72	4.42	7.76	7.62608	1.61748e-08	up	PREDICTED: uncharacterized protein LOC107024998 [Solanum pennellii]
Smechr0300910	6.71	9.28	7.42	4.41	3.5	2.82	-1.15989	1.62245e-05	down	PREDICTED: uncharacterized protein LOC102587417 [Solanum tuberosum]
Smechr0300912	16.04	13.4	14.14	1.35	2.24	1.9	-3.0458	4.38605e-44	down	PREDICTED: L-tryptophan--pyruvate aminotransferase 1-like [Solanum tuberosum]
Smechr0300950	24.68	17.93	22.03	13.03	9.31	6.57	-1.18796	5.4321e-05	down	PREDICTED: protein DETOXIFICATION 29-like [Solanum tuberosum]
Smechr0300962	9.18	6.28	8.41	18.74	17.28	19.25	1.17009	2.25104e-11	up	PREDICTED: uncharacterized protein LOC107020599 isoform X1 [Solanum pennellii]
Smechr0300972	1.81	1.77	2.48	7.02	4.01	7.25	1.55516	3.1614e-05	up	PREDICTED: holotricin-3-like [Nicotiana sylvestris]
Smechr0300973	8.43	11.66	11.69	32.52	18.71	32.23	1.35337	1.07011e-05	up	PREDICTED: LOW QUALITY PROTEIN: histidine-rich glycoprotein [Solanum pennellii]
Smechr0300974	1.81	1.91	2.33	7.19	7.9	14.03	2.21054	1.2247e-08	up	hypothetical protein A4A49_35564 [Nicotiana attenuata]
Smechr0300989	71.88	71.81	66.66	40.11	25.34	23.36	-1.27152	3.99673e-07	down	protein-tyrosine-phosphatase MKP1-like [Solanum tuberosum]
Smechr0301026	4.19	4.83	3.4	9.75	13.86	15.85	1.61606	5.30911e-10	up	PREDICTED: NAD(P)H-quinone oxidoreductase subunit L, chloroplastic [Solanum tuberosum]
Smechr0301041	1.61	0.58	1.66	0.32	0.19	0.05	-2.79862	0.0011303	down	PREDICTED: GDSL esterase/lipase At3g48460-like [Nicotiana tabacum]
Smechr0301074	8.89	11.89	14.12	25.01	71.9	89.31	2.34007	7.30002e-09	up	PREDICTED: probable pectate lyase 5 [Solanum lycopersicum]
Smechr0301097	0.4	0.5	0.1	1.53	1.55	2.99	2.56107	6.91788e-06	up	PREDICTED: protein SIEVE ELEMENT OCCLUSION B-like isoform X1 [Capsicum annuum]
Smechr0301123	0.86	0.92	1.05	2.19	3.39	2.33	1.42819	0.000492437	up	PREDICTED: protein-lysine N-methyltransferase Mettl10 [Solanum tuberosum]
Smechr0301189	0	0	0	4.33	6.86	3.07	7.76646	3.8272e-09	up	hypothetical protein T459_06505 [Capsicum annuum]
Smechr0301202	5.47	4.77	5.09	22.4	13.49	14.57	1.68953	1.08443e-07	up	PREDICTED: uncharacterized protein LOC102585391 [Solanum tuberosum]
Smechr0301213	0.2	0.41	0.99	8.04	3.31	7.55	3.51288	1.9359e-05	up	FERONIA, partial [Biscutella laevigata]
Smechr0301266	7.59	8.88	7.28	3.78	4.81	3.67	-1.00259	6.27263e-07	down	PREDICTED: F-box/kelch-repeat protein At1g23390 [Solanum tuberosum]
Smechr0301290	1.6	0	0.77	5.49	12.06	7.06	3.32265	7.76978e-05	up	PREDICTED: G-type lectin S-receptor-like serine/threonine-protein kinase B120 [Solanum pennellii]
Smechr0301291	2.23	1.33	0.88	8.93	9.07	6.43	2.42865	2.56027e-08	up	PREDICTED: uncharacterized protein LOC102586591 [Solanum tuberosum]
Smechr0301298	37.11	52.66	50.83	185.88	89.41	66.55	1.26128	0.00127022	up	PREDICTED: uncharacterized protein LOC101248673 [Solanum lycopersicum]
Smechr0301315	0.58	1.09	1.28	0.32	0.03	0.41	-1.99	0.0105334	down	PREDICTED: probable inactive poly [ADP-ribose]
Smechr0301383	8	6.08	6.99	21.08	28.36	25.37	1.77823	3.64808e-15	up	--
Smechr0301398	3.2	3.72	3.88	7.84	10.03	9.83	1.30708	2.11364e-11	up	2-methylene-furan-3-one reductase [Capsicum chinense]
Smechr0301399	13.33	9.37	17.91	4.9	4.54	4.41	-1.59773	3.9254e-08	down	PREDICTED: carbonic anhydrase 2 isoform X1 [Solanum pennellii]
Smechr0301418	0.93	1.75	0.71	2.18	4.81	2.65	1.45265	0.00658557	up	PREDICTED: polygalacturonase non-catalytic subunit AroGP2-like [Solanum tuberosum]
Smechr0301419	0.19	0.73	0.64	1.98	3.46	3.92	2.51541	9.12839e-07	up	PREDICTED: polygalacturonase-1 non-catalytic subunit beta [Solanum tuberosum]
Smechr0301425	11.05	13.37	12.68	41.15	29.38	45.44	1.60208	7.08597e-14	up	PREDICTED: polygalacturonase-1 non-catalytic subunit beta [Solanum tuberosum]
Smechr0301426	2.21	2.02	2.74	1.51	0.37	0.78	-1.40652	0.00699931	down	PREDICTED: polygalacturonase-1 non-catalytic subunit beta-like [Solanum tuberosum]
Smechr0301441	7.87	4.38	3.26	1.17	1.11	2.58	-1.71315	0.000853616	down	PREDICTED: U-box domain-containing protein 5-like [Solanum tuberosum]
Smechr0301442	11.13	5.33	3.47	1.16	0.67	2	-2.40431	1.97951e-05	down	PREDICTED: U-box domain-containing protein 5-like [Solanum tuberosum]
Smechr0301466	14.16	25.52	17.88	8.17	10.9	9.96	-1.04143	6.41904e-05	down	PREDICTED: probable xyloglucan endotransglucosylase/hydrolase protein 33 [Solanum tuberosum]
Smechr0301470	0.24	0.91	0.5	2.8	2.15	1.48	1.92625	0.00130672	up	PREDICTED: aldehyde dehydrogenase family 2 member B7, mitochondrial [Solanum pennellii]
Smechr0301485	5.79	4	5.01	21.28	27.37	32.01	2.39543	2.59644e-32	up	PREDICTED: uncharacterized protein LOC102586185 isoform X3 [Solanum tuberosum]
Smechr0301514	9.2	7.07	7.33	20.61	21.54	23.77	1.43906	5.34838e-23	up	PREDICTED: protein NRT1/ PTR FAMILY 1.2-like [Solanum tuberosum]
Smechr0301526	0.36	0.3	0.2	0.91	1.11	2.05	2.19673	6.7539e-06	up	PREDICTED: nucleobase-ascorbate transporter 7 [Solanum lycopersicum]
Smechr0301556	0	0	0	3.65	4	3.17	8.72756	1.36609e-12	up	PREDICTED: tRNA (guanine(37)-N1)-methyltransferase 2 [Solanum lycopersicum]
Smechr0301557	2.54	1.88	2.76	0.37	0.39	0.46	-2.60886	5.1447e-11	down	PREDICTED: glucan endo-1,3-beta-glucosidase 5-like isoform X1 [Solanum pennellii]
Smechr0301563	45.37	111.91	70.89	48.04	16.26	18.7	-1.47588	0.00202493	down	PREDICTED: IAA-amino acid hydrolase ILR1-like 4 [Capsicum annuum]
Smechr0301577	0	0	0	11.7	17.53	20.84	9.06639	2.33496e-13	up	PREDICTED: small ubiquitin-related modifier 1 [Fragaria vesca subsp. vesca]
Smechr0301610	0	0	0	1.51	1	1.9	7.32577	3.81183e-08	up	PREDICTED: lysine-specific demethylase JMJ25-like [Solanum lycopersicum]
Smechr0301619	0	0	0	11.16	0.21	6.66	8.39281	0.000400981	up	hypothetical protein A4A49_56670, partial [Nicotiana attenuata]
Smechr0301624	0	0	0	3.09	2.71	2.45	7.5473	4.76689e-09	up	PREDICTED: uncharacterized protein LOC107060607 [Solanum tuberosum]
Smechr0301627	0	0	0	29.08	25.95	30.44	9.90441	2.11565e-16	up	PREDICTED: uncharacterized protein LOC107832774, partial [Nicotiana tabacum]
Smechr0301653	1.28	0.55	0.91	3.57	3.49	3.61	1.92165	1.65902e-09	up	PREDICTED: formin-like protein 8 [Solanum tuberosum]
Smechr0301660	3.7	7.46	6.85	129.53	33.45	19.42	3.33811	0.000136722	up	PREDICTED: calmodulin [Solanum tuberosum]
Smechr0301695	3.56	2.39	2.28	7.22	5.42	6.18	1.16211	6.20831e-06	up	PREDICTED: microtubule-associated protein TORTIFOLIA1-like [Solanum pennellii]
Smechr0301699	8.68	10.75	10.72	21.29	30.17	33.36	1.43564	1.39082e-11	up	PREDICTED: cyclin-U4-1-like [Solanum tuberosum]
Smechr0301705	25.85	23.26	17.63	38.01	55.34	51.56	1.0701	2.21492e-07	up	PREDICTED: uncharacterized protein LOC101261459 isoform X3 [Solanum lycopersicum]
Smechr0301721	0.05	0.16	0.05	1.23	1.86	1.68	4.14506	4.67639e-07	up	hypothetical protein T459_04886 [Capsicum annuum]
Smechr0301733	10.15	10.54	9.72	6.86	3.88	3.98	-1.07241	0.000241226	down	PREDICTED: hexose carrier protein HEX6-like [Solanum tuberosum]
Smechr0301742	0.1	0.06	0	0.51	0.8	1.07	3.93577	4.20248e-08	up	PREDICTED: leucine-rich repeat receptor-like protein kinase TDR [Solanum pennellii]
Smechr0301750	0.52	0.54	0.46	1.28	1.73	2.01	1.66708	2.43205e-09	up	PREDICTED: structural maintenance of chromosomes protein 2-1 [Solanum tuberosum]
Smechr0301766	42.89	62.24	56.73	41.41	14.6	15.72	-1.18999	0.00461094	down	PREDICTED: putative glycerol-3-phosphate transporter 1 [Solanum tuberosum]
Smechr0301770	0	0	0	9.2	13.13	9.25	9.92299	2.8846e-16	up	PREDICTED: mitochondrial uncoupling protein 2-like isoform X6 [Capsicum annuum]
Smechr0301771	0	0.13	0	11.54	8.58	10.81	7.78425	3.01401e-10	up	PREDICTED: mitochondrial uncoupling protein 2-like isoform X6 [Capsicum annuum]
Smechr0301791	3.91	4.79	7.08	0.7	0.2	2.2	-2.40051	0.00101504	down	EEF48, partial [Solanum melongena]
Smechr0301799	15.24	27.76	23.42	8.65	2.03	2.5	-2.34052	0.00139292	down	PREDICTED: trehalose-phosphate phosphatase A [Solanum tuberosum]
Smechr0301801	81.75	74.55	93.2	44.19	19.39	31.97	-1.41292	5.40902e-06	down	vacuolar invertase [Solanum tuberosum]
Smechr0301815	87.75	194.99	145.13	17.96	28.6	24.81	-2.64416	1.19132e-17	down	hypothetical protein CQW23_07742 [Capsicum baccatum]
Smechr0301818	0.82	0.91	1.27	4.89	3.15	2.57	1.78662	3.15951e-05	up	--
Smechr0301819	0.73	2.58	2.02	16.81	28.67	29.58	3.75247	1.49804e-18	up	PREDICTED: 21 kDa protein-like [Solanum tuberosum]
Smechr0301837	10.97	8.67	8.96	48.1	27.75	35.62	1.93447	1.45777e-13	up	Protein EXORDIUM-like 7 [Capsicum baccatum]
Smechr0301857	12.03	10.62	6.52	3.66	3.89	3.7	-1.41307	0.000164145	down	--
Smechr0301883	0.26	0.14	0.37	4.01	4.18	3.71	3.9036	4.42447e-31	up	PREDICTED: probable aminotransferase ACS12 [Solanum pennellii]
Smechr0301896	0.06	0.14	0.13	1.12	0.27	1.94	3.29087	0.000155024	up	Alpha-L-fucosidase 1 [Capsicum baccatum]
Smechr0301897	2.19	2.3	1.6	0.49	0.28	0.83	-1.95369	0.00170725	down	hypothetical protein BC332_08019 [Capsicum chinense]
Smechr0301899	35.41	33.88	26.76	9.09	11.76	10.84	-1.64657	1.21913e-27	down	PREDICTED: protein DEFECTIVE IN MERISTEM SILENCING 3-like [Solanum tuberosum]
Smechr0301903	0.88	0.5	0.9	3.24	3.37	4.57	2.24663	3.57116e-08	up	PREDICTED: transcription factor bHLH36-like [Solanum tuberosum]
Smechr0301915	0.4	0.88	0.57	2.22	3.64	5.47	2.55476	2.52308e-09	up	PREDICTED: protein LONGIFOLIA 1 isoform X2 [Solanum tuberosum]
Smechr0301919	63.29	56.06	50.13	26.77	28.48	28.95	-1.0519	3.55312e-19	down	PREDICTED: urease accessory protein F [Solanum tuberosum]
Smechr0301937	90.4	107.4	108.97	307.97	207.73	179.21	1.14777	6.98814e-06	up	CRT binding factor 2B [Solanum tuberosum]
Smechr0301938	14.21	17.45	16.47	72.54	32	22.04	1.38025	0.00133863	up	CRT binding factor 2A [Solanum tuberosum]
Smechr0301949	9.11	9.77	7.3	22.81	31.79	32.44	1.68289	4.70376e-20	up	PREDICTED: dihydrodipicolinate reductase-like protein CRR1, chloroplastic [Solanum tuberosum]
Smechr0301984	8.19	6.63	11.38	24.35	28.32	30.37	1.61067	2.0516e-10	up	PREDICTED: uncharacterized protein LOC102578555 [Solanum tuberosum]
Smechr0302008	0.16	0.38	0.21	1.15	2.07	2.37	2.85466	7.48853e-06	up	PREDICTED: transcription factor LAF1-like [Solanum tuberosum]
Smechr0302027	5.67	5.81	5.03	20.24	28.62	16.22	1.93271	2.31583e-17	up	hypothetical protein CICLE_v10004755mg [Citrus clementina]
Smechr0302035	459.73	489.12	361.87	705.43	1344.52	1055.8	1.18963	1.56522e-07	up	PREDICTED: uncharacterized protein LOC101252465 [Solanum lycopersicum]
Smechr0302042	27.83	16.84	27.52	12.09	6.27	9.26	-1.41546	8.97914e-06	down	PREDICTED: tripeptidyl-peptidase 2-like isoform X1 [Solanum pennellii]
Smechr0302054	16.96	16.01	17.74	0	0	0	-11.4975	4.66412e-22	down	PREDICTED: uncharacterized protein At3g49055 [Solanum pennellii]
Smechr0302062	51.72	31.03	58.3	16.04	15.43	12.11	-1.73546	3.95214e-10	down	PREDICTED: peroxidase P7-like isoform X1 [Capsicum annuum]
Smechr0302067	3.25	3.6	3.65	1.04	1.97	1.39	-1.31528	6.0657e-05	down	PREDICTED: UPF0496 protein At3g49070-like [Solanum pennellii]
Smechr0302073	6.6	5.81	6.13	2.11	1.34	2.74	-1.61712	1.14914e-07	down	PREDICTED: E3 ubiquitin-protein ligase RBBP6-like [Capsicum annuum]
Smechr0302076	2355.46	2324.38	2636.42	0.68	1.06	1.97	-11.0006	0	down	PREDICTED: protein DETOXIFICATION 35-like [Solanum tuberosum]
Smechr0302082	4.66	4.96	4.95	1.25	1.95	1.5	-1.68834	8.08642e-11	down	PREDICTED: uncharacterized protein LOC107012402 [Solanum pennellii]
Smechr0302086	20.87	15.83	15.31	7.24	8.33	9.63	-1.08954	2.58684e-06	down	--
Smechr0302098	2.5	2.9	3.13	80.76	18.72	8.12	3.66421	0.000116947	up	PREDICTED: heat shock protein 82 [Nicotiana tomentosiformis]
Smechr0302099	0.32	0.27	0.18	0.62	0.59	0.77	1.32303	0.00326186	up	PREDICTED: uncharacterized protein LOC107057941 [Solanum tuberosum]
Smechr0302126	52.75	62.14	52.63	24.87	16.25	17.79	-1.54001	5.24211e-12	down	PREDICTED: uncharacterized protein LOC102581738 [Solanum tuberosum]
Smechr0302129	6.77	8.7	7.37	0	0	0	-8.94689	3.20338e-13	down	PREDICTED: tetraspanin-7-like [Solanum tuberosum]
Smechr0302137	2.94	4.29	3.89	9.88	23.76	20.07	2.20443	2.22554e-10	up	hypothetical protein A4A49_02974 [Nicotiana attenuata]
Smechr0302146	0.45	0.32	0.35	1.24	1.06	1.18	1.60771	1.27697e-06	up	PREDICTED: uncharacterized protein LOC102606074 [Solanum tuberosum]
Smechr0302147	3.36	4.22	3.08	9.65	8.18	8.37	1.25936	4.54427e-07	up	PREDICTED: uncharacterized protein LOC102595002 [Solanum tuberosum]
Smechr0302163	2.76	2.13	2.81	0.68	0.59	0.96	-1.82729	1.95003e-08	down	PREDICTED: RNA polymerase sigma factor sigE, chloroplastic/mitochondrial [Solanum tuberosum]
Smechr0302180	99.18	105.04	111.92	12.35	29.73	21.32	-2.38183	4.11032e-18	down	PREDICTED: probable protein phosphatase 2C 51 [Solanum tuberosum]
Smechr0302182	24.05	33.04	32.8	113.28	53.29	34.68	1.14474	0.00685843	up	LEAF RUST 10 DISEASE-RESISTANCE LOCUS RECEPTOR-LIKE PROTEIN KINASE-like 2.1 [Capsicum annuum]
Smechr0302197	14.2	15.1	15.88	36.47	40.55	43.09	1.36171	9.79331e-33	up	PREDICTED: probable pectinesterase/pectinesterase inhibitor 61 [Solanum lycopersicum]
Smechr0302200	0.41	0	0.32	2.37	2.2	2.79	3.29885	1.16271e-05	up	Calcineurin B-like protein 4 [Capsicum baccatum]
Smechr0302217	1.26	1.65	1.36	7.73	5.82	6.42	2.19035	5.84877e-16	up	PREDICTED: protein IQ-DOMAIN 1 [Solanum lycopersicum]
Smechr0302248	15.09	14.92	13.58	6.55	4	3.65	-1.64399	1.31462e-09	down	PREDICTED: U-box domain-containing protein 43-like [Solanum tuberosum]
Smechr0302256	4.8	5.72	4.81	0	0.15	0.2	-5.53465	1.18752e-31	down	metal-nicotianamine transporter YSL3 [Solanum nigrum]
Smechr0302282	159.46	192.72	175.76	700.02	297.73	285.31	1.26354	0.000641576	up	Avr9/Cf-9 rapidly elicited protein 65 [Solanum tuberosum]
Smechr0302283	178.5	200.76	203.44	627.4	286.43	296.4	1.03307	0.00209839	up	PREDICTED: uncharacterized protein LOC102585815 [Solanum tuberosum]
Smechr0302292	26.55	25.74	25.45	16.35	10.7	11.71	-1.03592	4.41182e-06	down	AN11 [Solanum tuberosum]
Smechr0302294	8.33	9.88	9	21.98	17.99	18.85	1.07232	5.75823e-09	up	PREDICTED: caffeic acid 3-O-methyltransferase [Solanum tuberosum]
Smechr0302318	0.35	2.24	1.07	6.11	3.96	8.48	2.29209	0.000272068	up	PREDICTED: uncharacterized protein LOC107013710 [Solanum pennellii]
Smechr0302319	2.15	5.94	4.47	26.97	6.42	10.68	1.79619	0.0026577	up	PREDICTED: ribonuclease Y-like [Solanum tuberosum]
Smechr0302320	2.98	8.3	3.33	20.91	7.06	16.85	1.59065	0.00265656	up	PREDICTED: uncharacterized protein LOC102598720 [Solanum tuberosum]
Smechr0302328	20.34	18.4	25.98	59.1	56.32	64.26	1.42585	5.66693e-15	up	PREDICTED: uncharacterized protein LOC107014897 [Solanum pennellii]
Smechr0302333	0.18	0.26	0.31	0.65	0.55	1.17	1.61384	0.000466659	up	PREDICTED: serine/threonine-protein kinase TIO [Solanum tuberosum]
Smechr0302347	79.57	89.59	87.01	2.95	1.95	2.24	-5.20011	2.85072e-146	down	PREDICTED: 4-coumarate--CoA ligase 2-like [Solanum pennellii]
Smechr0302349	12.56	10.01	12.1	4.31	6.92	4.89	-1.16063	0.000150787	down	--
Smechr0302353	100.99	119.63	117.19	69.95	47.54	46.41	-1.07694	2.69967e-06	down	PREDICTED: TOM1-like protein 2 [Solanum tuberosum]
Smechr0302363	0.29	0.58	0.34	1.14	1.38	1.54	1.69999	0.000222506	up	PREDICTED: inositol-tetrakisphosphate 1-kinase 1 [Solanum tuberosum]
Smechr0302372	7.7	7.12	9.93	3.45	2.75	4.26	-1.28665	6.99015e-06	down	PREDICTED: putative gamma-glutamylcyclotransferase At3g02910 [Solanum tuberosum]
Smechr0302384	2.01	1.65	2.24	6.51	3.11	4.67	1.24527	0.000842549	up	PREDICTED: neurofilament medium polypeptide-like [Solanum tuberosum]
Smechr0302401	1.03	1.58	1.48	0.09	0	0	-5.42505	4.61588e-08	down	PREDICTED: omega-hydroxypalmitate O-feruloyl transferase-like [Solanum pennellii]
Smechr0302402	0.56	1.04	0.9	1.96	2.73	1.84	1.32543	0.000576179	up	hypothetical protein T459_09820 [Capsicum annuum]
Smechr0302404	0.58	0.81	0.7	3.11	2.47	2.1	1.83834	1.94149e-06	up	PREDICTED: protein TAPETUM DETERMINANT 1-like [Solanum tuberosum]
Smechr0302458	2.46	2.7	1.75	1.5	0.4	0.35	-1.61152	0.0153316	down	PREDICTED: purple acid phosphatase 17-like [Solanum tuberosum]
Smechr0302459	2.71	2.4	3.04	0.84	1.43	1.68	-1.10078	0.000449609	down	PREDICTED: monoglyceride lipase-like [Solanum tuberosum]
Smechr0302463	2.79	3.55	3.77	7.12	8.25	10.74	1.31416	2.61544e-08	up	PREDICTED: protein SHOOT GRAVITROPISM 5-like isoform X1 [Solanum tuberosum]
Smechr0302488	5.63	4.33	4.44	0.75	2.29	1.59	-1.70231	3.86243e-06	down	PREDICTED: protein REVEILLE 1-like isoform X2 [Capsicum annuum]
Smechr0302518	1.34	1.05	2.73	17.45	6.74	5.36	2.50663	0.000174095	up	PREDICTED: miraculin-like [Solanum tuberosum]
Smechr0302521	1.81	3.8	7.26	0.96	0.35	0.26	-3.0597	1.21201e-05	down	hypothetical protein CQW23_32814 [Capsicum baccatum]
Smechr0302522	78.33	71.61	86.53	36.09	38.52	43.63	-1.04789	3.11528e-13	down	PREDICTED: kunitz-type trypsin inhibitor alpha chain-like [Solanum lycopersicum]
Smechr0302534	4	3.27	2.59	0.84	1.04	1.37	-1.6451	7.14027e-05	down	PREDICTED: protein YLS9-like [Solanum tuberosum]
Smechr0302540	41.19	48.24	42.43	2.98	4.64	3.29	-3.65064	1.38095e-82	down	PREDICTED: abietadienol/abietadienal oxidase [Solanum pennellii]
Smechr0302582	0.73	0.18	0.82	1.88	1.31	2.25	1.60396	0.0120257	up	PREDICTED: uncharacterized protein LOC101244174 [Solanum lycopersicum]
Smechr0302585	10.82	8.84	9.29	3.38	4.25	4.12	-1.34824	2.54816e-16	down	PREDICTED: uncharacterized protein LOC101243879 [Solanum lycopersicum]
Smechr0302589	7.38	8.43	12.19	119.03	64.09	49.42	3.02654	1.09708e-15	up	PREDICTED: uncharacterized protein LOC102590433 [Solanum tuberosum]
Smechr0302592	2.13	1.3	2.07	0.37	0.68	0.3	-2.09078	3.26377e-06	down	PREDICTED: malate synthase, glyoxysomal [Solanum lycopersicum]
Smechr0302624	2.54	1.71	1.97	5.89	5.63	3.81	1.26315	0.000551622	up	PREDICTED: RING-H2 finger protein ATL47-like [Solanum tuberosum]
Smechr0302639	0.02	0.03	0.07	0.5	0.46	0.33	3.3791	8.7407e-06	up	PREDICTED: protein STICHEL-like 2 [Solanum tuberosum]
Smechr0302641	23.53	21.33	16.67	68.95	46.03	38.34	1.29276	2.97793e-06	up	PREDICTED: BTB/POZ and TAZ domain-containing protein 1 [Solanum tuberosum]
Smechr0302650	0.28	0.43	0.25	1.49	1.53	3.82	2.77604	7.64696e-08	up	sieve element occlusion a [Solanum phureja]
Smechr0302682	2.56	2.39	3.14	6.71	4.96	7.75	1.22016	0.000122634	up	PREDICTED: uncharacterized protein LOC107862591 [Capsicum annuum]
Smechr0302683	0.31	0.58	0.5	2.25	1.52	2.07	2.02668	8.13233e-05	up	hypothetical protein A4A49_06396 [Nicotiana attenuata]
Smechr0302684	2.8	4.56	1.95	20.4	13.92	17.38	2.44361	1.70162e-09	up	hypothetical protein A4A49_06395 [Nicotiana attenuata]
Smechr0302685	2.59	1.5	1.61	16.99	9.77	17.17	2.91786	6.21893e-10	up	hypothetical protein A4A49_06395 [Nicotiana attenuata]
Smechr0302686	1.42	1.3	2.42	9.76	6.72	12.12	2.42962	6.02181e-10	up	hypothetical protein BC332_08908 [Capsicum chinense]
Smechr0302694	41.97	45.45	35.7	24.52	16.58	16.81	-1.11831	1.21119e-06	down	PREDICTED: probable transmembrane GTPase FZO-like, chloroplastic isoform X2 [Solanum tuberosum]
Smechr0302722	0.28	0.4	0.23	0.51	0.75	1.06	1.3043	0.00267698	up	PREDICTED: probable LRR receptor-like serine/threonine-protein kinase At4g26540 [Solanum tuberosum]
Smechr0302730	57.32	53.53	50.22	24.53	18.4	18.32	-1.42839	3.86405e-12	down	PREDICTED: putative F-box protein At1g70970 [Solanum tuberosum]
Smechr0302732	8.16	6.38	7.39	3.91	3.77	3.4	-1.02619	0.000428816	down	--
Smechr0302735	5.34	5.47	3.48	1.18	2.96	1.78	-1.33188	0.0021592	down	PREDICTED: putative F-box protein At1g70970 [Solanum tuberosum]
Smechr0302740	1.5	1.68	1.18	0.44	0.18	0.37	-2.15891	4.3733e-06	down	PREDICTED: uncharacterized protein LOC104217006 [Nicotiana sylvestris]
Smechr0302741	2.59	2.35	1.87	5.54	6.25	7.08	1.42577	2.0282e-11	up	PREDICTED: plant UBX domain-containing protein 10-like [Solanum tuberosum]
Smechr0302750	6.75	3.61	4.39	2.13	1.66	2.92	-1.16895	0.00456564	down	PREDICTED: SUMO-conjugating enzyme SCE1-like [Solanum tuberosum]
Smechr0302753	0.89	0.6	0.62	1.08	1.97	1.99	1.20686	0.000118312	up	PREDICTED: protein TORNADO 1 [Solanum pennellii]
Smechr0302755	0.17	0.07	0.04	0.77	0.88	0.32	2.79349	5.56137e-05	up	PREDICTED: uncharacterized protein LOC102593326 [Solanum tuberosum]
Smechr0302778	16.05	30.56	31.56	13.55	6.57	5.37	-1.64301	0.000121706	down	PREDICTED: putative pectinesterase/pectinesterase inhibitor 26 [Solanum tuberosum]
Smechr0302786	0.12	0.46	0.41	0.8	0.62	1.64	1.56533	0.0209345	up	PREDICTED: uncharacterized protein LOC102583702 [Solanum tuberosum]
Smechr0302789	5.92	5	5.53	1.6	1.4	1.88	-1.79191	2.63272e-11	down	PREDICTED: plant cysteine oxidase 2-like [Solanum tuberosum]
Smechr0302794	0.56	0.44	0.38	1.34	1.28	1.33	1.46271	3.26255e-07	up	PREDICTED: protein QUIRKY [Solanum pennellii]
Smechr0302796	0.1	0.25	0.38	4.93	17.93	17.35	5.6937	2.1067e-19	up	PREDICTED: mitochondrial outer membrane protein porin of 36 kDa-like [Solanum tuberosum]
Smechr0302802	13.5	13.88	13.24	28.3	34.07	37.84	1.25323	2.036e-18	up	PREDICTED: uncharacterized protein LOC107862494 isoform X2 [Capsicum annuum]
Smechr0302812	99.85	105.27	109.49	63.87	46.88	46.52	-1.03575	1.16998e-07	down	calcium-dependent protein kinase 1 [Datura metel]
Smechr0302825	9.51	10.33	10.74	24.63	27.19	22	1.22598	4.29721e-14	up	hypothetical protein T459_10219 [Capsicum annuum]
Smechr0302855	6.64	7.45	6.12	8.55	18.17	15.54	1.00368	0.000266123	up	PREDICTED: F-box/WD repeat-containing protein sel-10-like [Solanum pennellii]
Smechr0302867	9.55	10.21	8.85	3.16	2.97	1.8	-1.88895	7.21485e-13	down	PREDICTED: calmodulin-binding protein 60 A-like [Solanum pennellii]
Smechr0302868	16.6	16.18	20.08	6.09	5.95	7.21	-1.50393	1.38683e-15	down	PREDICTED: uncharacterized protein At5g50100, mitochondrial [Solanum tuberosum]
Smechr0302872	40.08	44.98	41.16	85.05	89.41	102.2	1.08496	5.54294e-21	up	PREDICTED: nucleobase-ascorbate transporter 6 [Capsicum annuum]
Smechr0302881	1.19	1.04	1.66	0.36	0.33	0.4	-1.88564	0.000162857	down	PREDICTED: RING-H2 finger protein ATL46-like [Solanum pennellii]
Smechr0302888	9.16	9.19	9.23	23.79	19.49	19.69	1.15334	1.74616e-11	up	Aldehyde dehydrogenase, mitochondrial [Capsicum baccatum]
Smechr0302902	31.43	33.06	30.39	13.89	14.62	17.58	-1.08817	3.52108e-17	down	PREDICTED: E3 ubiquitin-protein ligase SIS3-like isoform X1 [Solanum pennellii]
Smechr0302911	2.07	2.39	3.42	18.16	9.01	9	2.1705	7.25568e-08	up	PREDICTED: uncharacterized protein LOC107012869 [Solanum pennellii]
Smechr0302925	19.14	17.5	16.38	5.09	5.64	10.77	-1.35331	8.15692e-06	down	PREDICTED: tetraspanin-7-like [Solanum tuberosum]
Smechr0302946	0.24	0.18	0.32	0.7	0.6	0.7	1.39967	0.0011656	up	PREDICTED: WD repeat and HMG-box DNA-binding protein 1 [Solanum tuberosum]
Smechr0302963	2.83	3.13	1.76	0.51	0.69	0.78	-2.00962	0.000320623	down	PREDICTED: uncharacterized protein LOC107845561 [Capsicum annuum]
Smechr0302964	5.93	5.02	5.89	1.97	3.5	1.45	-1.34378	0.00884586	down	PREDICTED: uncharacterized protein LOC107845561 [Capsicum annuum]
Smechr0302965	5.75	3.52	4.53	0.33	1.13	1.15	-2.46964	0.000141934	down	--
Smechr0302967	0.26	0.85	0.63	0.09	0.03	0.02	-3.70364	7.81856e-05	down	PREDICTED: COBRA-like protein 4 [Solanum tuberosum]
Smechr0302970	9.15	8.86	11.32	16.09	25.04	25.32	1.12141	8.4188e-07	up	PREDICTED: psbP-like protein 1, chloroplastic [Solanum tuberosum]
Smechr0302976	3.12	3.28	2.66	7.02	6.67	6.74	1.13319	2.86424e-13	up	PREDICTED: protein LONGIFOLIA 2 [Solanum tuberosum]
Smechr0302981	2.12	1.69	1.77	6.92	5.67	11.2	2.04651	7.18637e-10	up	PREDICTED: replication protein A 70 kDa DNA-binding subunit B [Solanum pennellii]
Smechr0302993	5.99	5.94	4.43	10.73	15.96	21.3	1.49947	1.11464e-07	up	PREDICTED: PLASMODESMATA CALLOSE-BINDING PROTEIN 3 [Solanum pennellii]
Smechr0303007	1.86	1.99	1.82	0.3	0.83	0.7	-1.69426	2.71346e-05	down	PREDICTED: zinc finger protein ZAT1-like [Solanum tuberosum]
Smechr0303023	7.9	9.83	9.98	3.87	0.8	0.42	-2.43771	0.0101477	down	PREDICTED: probable LRR receptor-like serine/threonine-protein kinase At1g74360 [Solanum tuberosum]
Smechr0303026	28.75	27.91	30.89	52.72	67.6	77.36	1.12198	1.27565e-12	up	PREDICTED: uncharacterized protein At5g01610-like [Capsicum annuum]
Smechr0303028	4.48	3.68	3.91	8.18	11.17	10.73	1.26642	2.13791e-15	up	PREDICTED: probable serine/threonine-protein kinase At1g54610 isoform X1 [Solanum tuberosum]
Smechr0303033	5.04	4	3.11	1.54	1.88	1.88	-1.24	8.42903e-06	down	PREDICTED: uncharacterized protein LOC107060149 [Solanum tuberosum]
Smechr0303048	2.62	2.21	2.02	0.06	0.53	0.26	-3.09233	1.04688e-07	down	PREDICTED: galactoside 2-alpha-L-fucosyltransferase [Solanum lycopersicum]
Smechr0303057	35.49	30.39	31.03	10.32	12.86	13.44	-1.45203	4.13033e-29	down	PREDICTED: cyclic dof factor 1-like [Solanum tuberosum]
Smechr0303084	55.59	66.57	68.42	284.89	172.32	124.19	1.58304	8.58245e-07	up	PREDICTED: transcription factor bHLH47 [Solanum tuberosum]
Smechr0303086	8.87	8.64	8.7	0.14	0.1	0.11	-6.26418	4.19928e-80	down	PREDICTED: uncharacterized protein LOC102590844 isoform X1 [Solanum tuberosum]
Smechr0303103	46.09	44.23	58.4	16.62	11.51	14.74	-1.83362	5.31247e-16	down	PREDICTED: metallothiol transferase FosB [Solanum pennellii]
Smechr0303118	3.03	0.84	2.41	0.28	0.38	0.39	-2.61911	0.000121725	down	Umecyanin [Capsicum chinense]
Smechr0303131	3.58	3.42	3.08	9.44	7.1	4.96	1.06398	0.000287498	up	PREDICTED: zinc finger BED domain-containing protein DAYSLEEPER-like [Solanum tuberosum]
Smechr0303138	19.4	18.47	16.83	8.12	10.69	7.95	-1.07861	1.12943e-11	down	PREDICTED: metal transporter Nramp6 [Solanum tuberosum]
Smechr0303139	46.03	46.92	48.04	15.56	19.11	18.74	-1.44999	7.46028e-37	down	PREDICTED: cinnamoyl CoA reductase isoform X1 [Solanum tuberosum]
Smechr0303153	2.22	2.86	3.36	6.04	7.12	7.66	1.24859	7.35693e-07	up	PREDICTED: deSI-like protein At4g17486 [Solanum lycopersicum]
Smechr0303159	3.08	2.43	2.38	0.88	0.94	0.63	-1.73277	8.11042e-05	down	PREDICTED: uncharacterized protein LOC107013638 [Solanum pennellii]
Smechr0303166	2.23	1.24	1.92	20.64	31.53	43.25	4.08769	3.06074e-31	up	Flotillin-like protein 2 [Capsicum baccatum]
Smechr0303168	0.06	0.26	0.25	3.88	4.68	8.73	4.88097	9.168e-20	up	Flotillin-like protein 2 [Capsicum baccatum]
Smechr0303195	0.55	0.46	0.42	1.79	1.35	1.69	1.72508	3.97936e-07	up	PREDICTED: putative receptor-like protein kinase At1g80870 [Solanum tuberosum]
Smechr0303219	236.6	233.33	265.41	119.85	112.76	114.96	-1.12467	4.58934e-19	down	PREDICTED: probable serine incorporator isoform X1 [Nicotiana sylvestris]
Smechr0303222	131.4	105.52	104.02	48.16	63.31	50.69	-1.11751	2.8438e-14	down	PREDICTED: protein ECERIFERUM 3-like isoform X1 [Solanum tuberosum]
Smechr0303230	79.15	76.95	100.01	36.6	41.85	53.4	-1.01048	3.21708e-06	down	PREDICTED: mitochondrial protein pet191 homolog [Solanum tuberosum]
Smechr0303240	0.21	0.33	0.28	6.2	1.38	2.31	3.58445	4.47528e-07	up	PREDICTED: inositol polyphosphate multikinase beta [Solanum tuberosum]
Smechr0303253	26.81	26.51	25.71	56.75	60.19	66.56	1.1695	9.77056e-26	up	PREDICTED: uncharacterized protein LOC102605356 [Solanum tuberosum]
Smechr0303260	11.65	11.33	10.95	3.95	3.39	5.62	-1.43094	2.67233e-08	down	PREDICTED: ethylene-responsive transcription factor ERF114 [Solanum tuberosum]
Smechr0303269	5.62	4.52	4.91	9.89	11.16	15.29	1.22232	3.69267e-09	up	PREDICTED: transcription factor ICE1-like [Nicotiana tomentosiformis]
Smechr0303275	2.63	1.63	2.47	11.65	4.34	6.93	1.74814	0.000246952	up	PREDICTED: acyl carrier protein 1, chloroplastic-like [Solanum pennellii]
Smechr0303300	3.55	2.83	2.76	8	6.42	6.19	1.13801	2.00803e-07	up	PREDICTED: probable auxin efflux carrier component 1c [Solanum pennellii]
Smechr0303304	2.88	2.82	4.21	16.65	67.11	75.11	3.92355	1.28149e-16	up	PREDICTED: thaumatin-like protein [Solanum tuberosum]
Smechr0303323	52.54	51.51	55.5	14.49	13.59	13.08	-1.9968	6.90108e-53	down	PREDICTED: protein DETOXIFICATION 16 [Solanum pennellii]
Smechr0303375	87.75	89.79	96.68	46.99	46.89	41.47	-1.06231	1.52578e-13	down	PREDICTED: uncharacterized protein LOC101257351 [Solanum lycopersicum]
Smechr0303376	42.09	39.32	38.32	5.29	8.57	10.7	-2.33897	1.34832e-17	down	--
Smechr0303381	1.24	1.63	1.39	8.57	13.41	13.78	3.01444	4.69822e-30	up	hypothetical protein BC332_09433 [Capsicum chinense]
Smechr0303384	3.9	3.91	3.8	13.55	7.59	5.21	1.16207	0.00221492	up	PREDICTED: ethylene-responsive transcription factor ERF118 [Solanum pennellii]
Smechr0303393	2.09	2.14	2.95	8.12	7.73	8.12	1.69172	3.03769e-13	up	PREDICTED: altered inheritance of mitochondria protein 3 [Solanum tuberosum]
Smechr0303409	18.36	21.88	22.73	6.52	3.93	4.01	-2.15431	1.41896e-13	down	PREDICTED: uncharacterized protein LOC107824529 [Nicotiana tabacum]
Smechr0303411	1.67	1.35	1.21	2.49	3.4	3.05	1.03323	1.78317e-05	up	PREDICTED: zinc finger BED domain-containing protein RICESLEEPER 2 [Solanum tuberosum]
Smechr0303424	0.33	0.45	0.47	0.93	0.68	0.96	1.00408	0.0145779	up	PREDICTED: uncharacterized protein LOC102585550 [Solanum tuberosum]
Smechr0303442	3.98	2.54	3.43	8.63	6.54	16.84	1.6398	0.00150908	up	PREDICTED: uncharacterized protein LOC104234552 [Nicotiana sylvestris]
Smechr0303459	10.37	9.79	14.05	150.41	53.62	40.26	2.82447	3.12885e-09	up	PREDICTED: F-box/kelch-repeat protein At1g80440-like [Solanum tuberosum]
Smechr0303478	1.71	1.58	1.92	5.63	4.64	4.38	1.45264	1.00263e-07	up	PREDICTED: auxin-responsive protein IAA27-like [Solanum tuberosum]
Smechr0303485	8.15	4.51	10.9	1.7	1.35	1.23	-2.49835	1.16324e-09	down	PREDICTED: protein PLANT CADMIUM RESISTANCE 8-like [Solanum lycopersicum]
Smechr0303487	84.63	79.95	85.42	8.27	9.23	7.91	-3.34397	1.30487e-187	down	PREDICTED: homeobox-leucine zipper protein GLABRA 2 [Solanum lycopersicum]
Smechr0303488	58.79	56.81	63.9	105	128.38	150.41	1.04398	4.52377e-12	up	PREDICTED: 30S ribosomal protein S17, chloroplastic [Solanum tuberosum]
Smechr0303511	2.35	2.5	2.16	7.51	8.45	10.94	1.8916	1.43391e-19	up	PREDICTED: ruBisCO large subunit-binding protein subunit beta, chloroplastic [Solanum tuberosum]
Smechr0303522	0.77	0.78	0.51	2.88	2.28	4.18	2.1459	9.1512e-07	up	PREDICTED: uncharacterized protein LOC102580149 [Solanum tuberosum]
Smechr0303526	2.14	2.75	2.6	0.18	0.49	1.08	-2.1683	0.00011935	down	PREDICTED: flavonol synthase/flavanone 3-hydroxylase [Solanum tuberosum]
Smechr0303540	10.1	7.22	9.53	0.63	0.94	1.71	-3.08793	4.71704e-15	down	PREDICTED: acid phosphatase 1-like [Solanum tuberosum]
Smechr0303547	9.45	6.94	10.39	1.61	1.64	1.26	-2.61344	1.69281e-12	down	PREDICTED: uncharacterized protein LOC109221269 [Nicotiana attenuata]
Smechr0303562	7.29	7.9	7.02	2.38	2.88	3.92	-1.32256	1.57991e-06	down	PREDICTED: jacalin-related lectin 19 [Solanum tuberosum]
Smechr0303575	11.31	10.84	10.92	19.71	26	25.32	1.05277	1.99455e-17	up	PREDICTED: inactive protein kinase SELMODRAFT_444075 [Solanum tuberosum]
Smechr0303577	194.36	194.05	206.39	94.98	93.5	113.07	-1.02647	2.18579e-17	down	PREDICTED: PRA1 family protein F3-like [Solanum tuberosum]
Smechr0303584	123.28	70.81	102.93	31.18	30.38	31.98	-1.70747	3.66708e-16	down	PREDICTED: beta-galactosidase [Solanum pennellii]
Smechr0303590	1.04	0.76	0.7	2.85	4.32	4.29	2.14269	2.64035e-14	up	PREDICTED: protein HOTHEAD-like isoform X1 [Solanum tuberosum]
Smechr0303594	14.76	13.35	12.67	8.1	6.73	4.61	-1.10191	8.98426e-05	down	PREDICTED: protein FAR1-RELATED SEQUENCE 4 [Solanum pennellii]
Smechr0303620	24.27	25.79	27.14	171.47	89.47	69.96	2.07849	1.41378e-09	up	PREDICTED: formin-like protein 20 [Solanum lycopersicum]
Smechr0303621	21.7	22	23.91	3.64	0.51	8.25	-2.49307	0.00027411	down	PREDICTED: putative lipid-transfer protein DIR1 [Solanum pennellii]
Smechr0303623	23.3	19.06	21.51	5.37	11.08	11.12	-1.27243	1.10992e-06	down	PREDICTED: solute carrier family 25 member 44 [Capsicum annuum]
Smechr0303625	3.22	1.89	1.98	4.68	5.23	5.7	1.09759	0.000185944	up	PREDICTED: nuclear transcription factor Y subunit A-3-like [Solanum tuberosum]
Smechr0303650	135.34	131.97	135.8	65.16	69.31	70.98	-1.01807	1.35777e-38	down	PREDICTED: aldehyde dehydrogenase family 7 member B4 [Solanum tuberosum]
Smechr0303657	13.65	19.3	13.75	10.4	3.29	3.9	-1.4198	0.00180275	down	hypothetical protein BC332_09550 [Capsicum chinense]
Smechr0303669	26.93	29.7	31.83	87.53	68.32	84.64	1.40131	3.84752e-16	up	PREDICTED: subtilisin-like protease SBT1.6 [Solanum tuberosum]
Smechr0303680	0.28	0.37	1.04	2.32	2.02	2.51	1.9507	0.000243503	up	PREDICTED: uncharacterized protein LOC102606270 [Solanum tuberosum]
Smechr0303683	817.6	788.54	837.38	130.62	131.13	152.01	-2.60814	9.66503e-141	down	Pectinesterase 3 [Capsicum baccatum]
Smechr0303703	4.16	4.76	4.37	12.4	9.2	6.64	1.05714	0.000125714	up	PREDICTED: receptor-like protein kinase [Solanum tuberosum]
Smechr0400020	0.22	0.15	0.28	2.28	3.98	5.66	4.1192	1.80065e-09	up	PREDICTED: uncharacterized protein LOC107844761 [Capsicum annuum]
Smechr0400030	3	4.96	3.84	18.27	12.17	7.97	1.67323	5.70351e-06	up	PREDICTED: probable WRKY transcription factor 30 [Solanum tuberosum]
Smechr0400036	21.31	21.89	25.98	0	0.03	0	-11.0846	1.58712e-20	down	PREDICTED: O-acyltransferase WSD1-like [Solanum tuberosum]
Smechr0400041	6.76	7.31	7.04	13	23.11	23.1	1.42916	2.10516e-09	up	PREDICTED: uncharacterized protein LOC102600644 [Solanum tuberosum]
Smechr0400044	0.33	0.22	0.06	0.88	1.61	1.54	2.68589	3.02204e-06	up	PREDICTED: probable serine/threonine-protein kinase WNK10 [Solanum tuberosum]
Smechr0400045	5.02	5.01	5.41	20.54	25.45	31.6	2.27579	1.13221e-27	up	PREDICTED: calcium-binding protein KIC [Solanum tuberosum]
Smechr0400049	17.75	21.76	22.05	7.46	12.04	9.31	-1.15221	3.85501e-08	down	PREDICTED: transcription factor MYC2-like [Solanum tuberosum]
Smechr0400057	15.57	11.7	11.37	2.61	4.03	4.28	-1.87273	2.13985e-17	down	PREDICTED: two-component response regulator-like APRR5 [Solanum tuberosum]
Smechr0400058	0.23	0.19	0.09	1.32	0.56	1.11	2.51897	0.000996889	up	PREDICTED: protein YLS9 [Solanum tuberosum]
Smechr0400060	2.37	2.27	2.83	0.39	0.22	0.62	-2.64048	6.26466e-12	down	PREDICTED: protein LHY isoform X2 [Solanum tuberosum]
Smechr0400061	16.52	18.84	14.65	6.23	8.71	10.8	-1.01031	0.000147476	down	PREDICTED: uncharacterized protein LOC107058800 [Solanum tuberosum]
Smechr0400063	92.68	79.13	85.15	25.52	7.27	20.75	-2.28593	1.88152e-08	down	PREDICTED: plasma membrane-associated cation-binding protein 1 [Solanum pennellii]
Smechr0400070	9.22	10.49	9.69	26.42	22.44	29.82	1.37693	3.49502e-14	up	PREDICTED: ycf3-interacting protein 1, chloroplastic isoform X1 [Capsicum annuum]
Smechr0400073	18.35	14.91	13.57	74.93	73.17	73.26	2.20191	1.35811e-54	up	PREDICTED: uncharacterized protein LOC107845534 isoform X2 [Capsicum annuum]
Smechr0400131	20.05	15.88	18.25	48.09	55.28	58.11	1.52849	1.85404e-29	up	K+ channel protein [Solanum tuberosum]
Smechr0400139	59.52	71.88	75.92	157.9	136.65	137.58	1.01698	3.39331e-09	up	PREDICTED: ethylene-responsive transcription factor 3-like [Solanum lycopersicum]
Smechr0400141	0.68	0.17	0.37	0.88	1.56	1.41	1.60339	0.00879581	up	PREDICTED: uncharacterized protein LOC107061554 [Solanum tuberosum]
Smechr0400164	10.83	15.07	13.44	30.94	38.07	39.29	1.40892	1.14727e-13	up	PREDICTED: protein LHCP TRANSLOCATION DEFECT [Solanum pennellii]
Smechr0400177	1.6	1.33	1.42	5.35	5.92	6.61	1.99188	2.84021e-24	up	putative galacturonosyltransferase 12 [Capsicum baccatum]
Smechr0400180	4.74	3.59	4.23	18.49	21.84	25.14	2.33305	4.41995e-30	up	PREDICTED: photosynthetic NDH subunit of lumenal location 3, chloroplastic [Solanum tuberosum]
Smechr0400190	2.52	3.15	2.6	0.54	1.01	1.26	-1.61266	8.93483e-07	down	PREDICTED: LOW QUALITY PROTEIN: uncharacterized protein LOC107844086 [Capsicum annuum]
Smechr0400193	14.2	16.25	13.39	5.27	4.93	3.13	-1.75368	1.196e-12	down	PREDICTED: G-type lectin S-receptor-like serine/threonine-protein kinase At4g27290 isoform X1 [Solanum pennellii]
Smechr0400196	8.05	5.33	5.12	1.49	2.17	2.3	-1.68264	3.91133e-11	down	PREDICTED: pentatricopeptide repeat-containing protein At4g22760 [Solanum tuberosum]
Smechr0400197	1.81	1.07	1.51	0.37	0.55	0.37	-1.81297	3.67516e-06	down	PREDICTED: G-type lectin S-receptor-like serine/threonine-protein kinase At4g27290 isoform X1 [Solanum tuberosum]
Smechr0400199	9.73	16.14	11.13	35.76	54.98	52.22	1.89356	2.47232e-14	up	PREDICTED: calcium-binding protein PBP1-like [Solanum lycopersicum]
Smechr0400205	0.11	0.21	0.13	5.29	10.61	10.9	5.84984	5.05999e-34	up	PREDICTED: cyclic nucleotide-gated ion channel 4-like isoform X1 [Solanum tuberosum]
Smechr0400207	1.56	2.03	1.87	13.37	18.06	20.01	3.17992	4.74157e-56	up	PREDICTED: cyclic nucleotide-gated ion channel 4-like isoform X1 [Solanum tuberosum]
Smechr0400217	19.31	15.96	17.08	65.77	62.23	82.11	1.96058	1.73102e-35	up	PREDICTED: protochlorophyllide reductase-like [Solanum tuberosum]
Smechr0400236	5.34	2.76	3.3	1.54	1.7	1.81	-1.2154	0.00232397	down	PREDICTED: uncharacterized protein At4g28440-like [Solanum tuberosum]
Smechr0400239	7.78	6.99	6.71	11.19	15.84	18.35	1.02684	4.54586e-07	up	PREDICTED: uncharacterized protein LOC101264559 [Solanum lycopersicum]
Smechr0400250	19.57	20.08	20.12	6.95	8.86	8.76	-1.33302	2.27985e-22	down	PREDICTED: probable beta-1,3-galactosyltransferase 14 [Solanum tuberosum]
Smechr0400254	17.25	32.48	25.83	105.16	35.12	31.06	1.16864	0.015977	up	hypothetical protein T459_24730 [Capsicum annuum]
Smechr0400294	8.79	8.43	6.25	20.28	28.19	29.96	1.69119	1.57419e-12	up	PREDICTED: uncharacterized protein LOC102601991 [Solanum tuberosum]
Smechr0400347	0.08	0.25	0	3.29	4.51	6.1	5.33179	6.05679e-10	up	PREDICTED: transcription activator GLK1-like isoform X2 [Solanum tuberosum]
Smechr0400349	1.49	0.93	0.96	3.7	3.96	2.97	1.6139	1.35772e-06	up	26S proteasome non-ATPase regulatory subunit 2 -like protein A [Capsicum chinense]
Smechr0400350	3.99	2.84	2.18	9.14	7.92	8.65	1.4784	7.59456e-07	up	26S proteasome non-ATPase regulatory subunit 2 [Capsicum chinense]
Smechr0400353	5.26	5.57	3.59	7.57	11.34	11.54	1.02865	0.0016665	up	PREDICTED: tyrosine aminotransferase-like isoform X2 [Solanum lycopersicum]
Smechr0400364	1.82	0.8	0.98	6.16	2.93	6.66	2.10244	0.000221811	up	hypothetical protein CQW23_33780 [Capsicum baccatum]
Smechr0400369	1.22	6.25	2.58	0.21	0.41	0.43	-3.30952	2.63234e-05	down	PREDICTED: uncharacterized protein LOC107001739 [Solanum pennellii]
Smechr0400371	10.36	10.06	11.57	25.83	26.06	25.96	1.23794	1.34326e-18	up	PREDICTED: mannan endo-1,4-beta-mannosidase 2-like [Solanum tuberosum]
Smechr0400373	1.02	1.12	0.98	3.26	3.11	6.83	2.03276	5.83979e-05	up	PREDICTED: uncharacterized protein LOC107032075 [Solanum pennellii]
Smechr0400380	28.78	31.65	31.36	176.26	116.76	83.07	2.00716	7.57469e-12	up	E3 ubiquitin-protein ligase RMA1H1 [Capsicum chinense]
Smechr0400395	4.63	2.96	3.22	6.67	7.71	8.37	1.03022	1.39723e-05	up	PREDICTED: uncharacterized protein LOC102594100 [Solanum tuberosum]
Smechr0400410	3.4	2.18	2.34	4.45	9.07	7.91	1.38068	7.11835e-05	up	PREDICTED: malonyl-coenzyme:anthocyanin 5-O-glucoside-6'''-O-malonyltransferase-like [Solanum pennellii]
Smechr0400421	49.26	45.64	56.5	15.4	20.51	21.67	-1.44845	2.16563e-18	down	PREDICTED: anthocyanin 5-aromatic acyltransferase-like [Solanum tuberosum]
Smechr0400468	0.51	1.19	0.16	2.21	1.7	2.29	1.70432	0.0124863	up	PREDICTED: squamosa promoter-binding protein 1-like [Solanum tuberosum]
Smechr0400482	0.84	1.11	0.68	0.36	0.49	0.34	-1.19946	0.0150811	down	PREDICTED: uncharacterized protein LOC102578269 [Solanum tuberosum]
Smechr0400491	2.73	2.43	2.75	7.18	8.61	12.24	1.77264	2.50831e-09	up	PREDICTED: uncharacterized protein LOC102591571 [Solanum tuberosum]
Smechr0400494	2.42	1.01	1.42	0.3	0.34	0.05	-2.86383	0.00014422	down	PREDICTED: transcription factor MYB3-like [Solanum pennellii]
Smechr0400513	5.03	6.97	5.11	1.29	1.58	1.65	-1.97038	6.51677e-15	down	linalool/nerolidol synthase [Solanum lycopersicum]
Smechr0400514	20.81	20.87	33.3	0.37	0.28	0.56	-6.00042	3.57076e-41	down	P21 family protein [Populus trichocarpa]
Smechr0400519	1.07	2.44	1.79	7.73	6.4	11.99	2.25183	1.35205e-08	up	PREDICTED: CRIB domain-containing protein RIC10-like isoform X2 [Capsicum annuum]
Smechr0400520	17.93	13.18	12.35	7.49	5.15	4.4	-1.37579	5.257e-07	down	PREDICTED: homeobox-leucine zipper protein MERISTEM L1 [Capsicum annuum]
Smechr0400567	26.24	26.89	26.58	12.73	13.48	13.79	-1.04033	1.49384e-25	down	PREDICTED: signal peptide peptidase-like 4 isoform X1 [Solanum lycopersicum]
Smechr0400600	2.98	3.06	2.76	13.98	14.77	20.47	2.43617	6.81195e-25	up	PREDICTED: probable NAD(P)H dehydrogenase subunit CRR3, chloroplastic [Capsicum annuum]
Smechr0400798	0.53	0.58	0.21	2.89	3.23	3.84	2.87701	5.33557e-11	up	hypothetical protein T459_02879 [Capsicum annuum]
Smechr0400862	1.93	1.46	2.09	4.51	6.16	5.35	1.49698	1.12402e-06	up	PREDICTED: RING-H2 finger protein ATL2-like [Nicotiana sylvestris]
Smechr0400955	2.63	1.99	1.64	4.18	5.37	4.35	1.10729	0.00913145	up	PREDICTED: thylakoidal processing peptidase 1, chloroplastic-like [Solanum tuberosum]
Smechr0400966	2.66	1.44	1.88	3.1	4.61	5.22	1.06253	0.00484888	up	PREDICTED: uncharacterized protein LOC109213219 [Nicotiana attenuata]
Smechr0400984	7.47	5.35	7.19	0	0	0	-7.30082	2.70217e-08	down	Nonaspanin (TM9SF) [Corchorus olitorius]
Smechr0401004	61.67	44.16	50.95	22.1	26.25	23.77	-1.16497	1.05475e-12	down	PREDICTED: serine/threonine-protein kinase SRK2B-like [Nicotiana tabacum]
Smechr0401035	0.4	0.36	0.37	0.77	0.62	1.08	1.09277	0.0121359	up	PREDICTED: sulfate transporter 1.3-like [Capsicum annuum]
Smechr0401071	40.16	43.4	44.05	203.33	227.69	206.48	2.27404	8.21694e-95	up	PREDICTED: ethylene-responsive transcription factor ERF014 [Solanum tuberosum]
Smechr0401078	1.05	1.21	1.65	2.27	4.14	4.38	1.40173	0.000190572	up	flavonol synthase/flavanone 3-hydroxylase [Solanum tuberosum]
Smechr0401094	11.1	9.71	11.88	4.4	3.47	4.04	-1.49452	3.78484e-14	down	PREDICTED: MORN repeat-containing protein 1-like [Solanum tuberosum]
Smechr0401160	2.66	1.4	1.67	4.44	8.65	7	1.75696	3.2829e-06	up	PREDICTED: uncharacterized protein LOC107061502 [Solanum tuberosum]
Smechr0401200	1.69	1.71	3.76	18.28	16.05	17.61	2.80664	4.42388e-15	up	PREDICTED: uncharacterized protein At1g76070 [Solanum pennellii]
Smechr0401253	70.27	66.37	69.83	38.97	19.93	26.67	-1.29821	1.635e-06	down	PREDICTED: sucrose transport protein-like [Solanum tuberosum]
Smechr0401272	5.01	4.7	3.86	11.2	12.08	9.81	1.24577	3.87144e-09	up	PREDICTED: chorismate mutase 2 [Solanum tuberosum]
Smechr0401277	1.7	1.25	1.37	3.74	3.04	2.99	1.14005	2.95217e-06	up	PREDICTED: leucine-rich repeat receptor-like tyrosine-protein kinase PXC3 [Solanum tuberosum]
Smechr0401311	35.29	41.16	35.69	279.01	141.89	106.39	2.21447	7.27798e-10	up	PREDICTED: NAC domain-containing protein 2-like [Solanum tuberosum]
Smechr0401391	2.12	2.51	1.86	7.42	11.51	8.28	2.0162	1.66783e-09	up	PREDICTED: uncharacterized protein LOC109220355 [Nicotiana attenuata]
Smechr0401393	4.73	2.49	4.66	20.75	15.79	20.73	2.22979	6.5097e-14	up	PREDICTED: NAD(P)H-quinone oxidoreductase subunit M, chloroplastic [Solanum tuberosum]
Smechr0401426	0.47	0.24	0.45	20.67	24.54	22.79	5.81492	2.59974e-30	up	PREDICTED: FAD-dependent urate hydroxylase isoform X1 [Solanum pennellii]
Smechr0401431	0.57	1.91	0.97	3.2	7.76	5.98	2.2265	3.48253e-05	up	calcium-binding protein [Solanum habrochaites]
Smechr0401454	0.49	0.69	0.94	14	5.47	3.79	3.43859	3.7051e-07	up	Caffeoyl-CoA O-methyltransferase [Capsicum baccatum]
Smechr0401486	4.73	4	4.24	2.68	1.42	0.94	-1.38455	0.00786717	down	PREDICTED: zinc finger A20 and AN1 domain-containing stress-associated protein 1 [Solanum lycopersicum]
Smechr0401490	349.66	243.25	300.94	101.39	87.54	108.11	-1.62938	1.18808e-20	down	PREDICTED: 2-oxoisovalerate dehydrogenase subunit alpha 1, mitochondrial-like isoform X1 [Solanum tuberosum]
Smechr0401502	3.88	3.28	3.26	0.67	0.59	0.79	-2.38405	1.69639e-16	down	PREDICTED: F-box only protein 8-like [Solanum tuberosum]
Smechr0401532	46.92	43.65	46.45	182.31	76.83	58.13	1.19902	0.00321515	up	GRAS6 [Solanum lycopersicum]
Smechr0401538	20.8	26.32	30.52	100.46	134.21	149.4	2.24866	5.14896e-27	up	SWEET transporter protein 1b [Solanum tuberosum]
Smechr0401569	64.38	54.11	79.42	14.96	6.68	7.31	-2.79607	3.78991e-15	down	PREDICTED: pathogen-related protein-like [Capsicum annuum]
Smechr0401572	0.48	0.4	0.2	0.71	0.99	1	1.2772	0.00146653	up	LRR receptor-like serine/threonine-protein kinase RCH1 [Capsicum annuum]
Smechr0401581	0.48	0.6	0.68	0.28	0.12	0.26	-1.44489	0.00948947	down	clade XIII lectin receptor kinase precursor [Solanum lycopersicum]
Smechr0401587	352.61	206.78	274.03	14.23	60.48	43.83	-2.88154	1.04928e-11	down	--
Smechr0401588	36.13	39.72	33.77	10.41	15.51	14.64	-1.48732	1.19192e-19	down	PREDICTED: protein DEK-like isoform X3 [Solanum pennellii]
Smechr0401648	101.34	135.19	135.62	392.01	243	217.56	1.16489	3.99381e-05	up	PREDICTED: uncharacterized protein LOC107867654 [Capsicum annuum]
Smechr0401661	1339.12	1706.92	1562.55	114.8	172.2	211.34	-3.26815	3.01807e-50	down	ASR2 protein, partial [Solanum ochranthum]
Smechr0401675	3233.71	3585.82	4397.64	1564.3	1473.03	1625.2	-1.31386	3.2471e-15	down	ASR4 protein, partial [Solanum chilense]
Smechr0401677	6.63	6.18	6.02	25.54	27.74	27.26	2.05257	3.72276e-23	up	PREDICTED: uncharacterized protein LOC107028221 [Solanum pennellii]
Smechr0401678	1.04	2.76	1	6.83	8.84	7.52	2.22425	7.29453e-06	up	PREDICTED: uncharacterized protein LOC107032690 [Solanum pennellii]
Smechr0401679	4.22	2.84	1.58	7.91	8.34	11.76	1.65831	0.00092054	up	--
Smechr0401683	0.37	0.29	0.42	0.72	0.88	1.22	1.33341	1.44732e-05	up	PREDICTED: uncharacterized protein LOC102583498 isoform X3 [Solanum tuberosum]
Smechr0401693	6.34	7.36	8.7	0	0	0	-8.07206	1.76688e-10	down	--
Smechr0401694	6.23	4.56	6.51	2.53	1.64	2.55	-1.40002	9.05956e-07	down	PREDICTED: ethylene-responsive transcription factor ABR1-like [Solanum tuberosum]
Smechr0401696	21.91	23.58	21.99	1.41	3.14	2.24	-3.37632	6.47198e-41	down	PREDICTED: cytochrome P450 71A1-like [Solanum tuberosum]
Smechr0401704	330.47	253.93	245.72	100.37	61.89	43.71	-2.03054	2.01736e-10	down	PREDICTED: peroxidase 12-like [Capsicum annuum]
Smechr0401705	143.04	127.94	113.99	48.7	51.12	29.91	-1.60499	9.42765e-12	down	Peroxidase 12 [Capsicum chinense]
Smechr0401713	0	0	0	14.96	14.33	13.86	9.74624	6.56597e-16	up	PREDICTED: xanthoxin dehydrogenase-like [Solanum tuberosum]
Smechr0401720	79.19	72.71	62.22	151.27	168.18	156.34	1.10929	3.81615e-23	up	PREDICTED: protein GIGANTEA-like isoform X2 [Solanum tuberosum]
Smechr0401721	9.81	7.37	9.35	2.53	2.7	1.5	-2.02142	6.41198e-11	down	PREDICTED: endochitinase EP3 [Solanum tuberosum]
Smechr0401730	8.45	9.48	9.88	19.59	19.93	20.62	1.06656	1.45884e-13	up	PREDICTED: uncharacterized protein LOC102577504 isoform X1 [Solanum tuberosum]
Smechr0401737	57.84	53.41	52.64	149.85	197.56	185.54	1.65201	9.51564e-50	up	PREDICTED: type IV inositol polyphosphate 5-phosphatase 3 isoform X1 [Solanum tuberosum]
Smechr0401756	127.44	121.84	113.04	32.09	34.75	37.1	-1.84615	2.3606e-73	down	hypothetical protein CQW23_27109 [Capsicum baccatum]
Smechr0401789	32.23	32.85	31.05	4.32	5.63	6.41	-2.6043	9.89143e-45	down	PREDICTED: uncharacterized protein LOC102593495 [Solanum tuberosum]
Smechr0401799	10.05	8.82	7.9	1.9	5.09	4.81	-1.24355	0.000629414	down	--
Smechr0401803	2.75	2.34	2.42	0.93	1.57	1.13	-1.10603	0.000350261	down	PREDICTED: phosphopantothenate--cysteine ligase 2-like [Solanum tuberosum]
Smechr0401804	33.28	25.19	28.5	90.58	71.35	91.07	1.50257	2.41843e-17	up	PREDICTED: transcription factor TGA4-like isoform X1 [Solanum lycopersicum]
Smechr0401845	5.29	5.99	5.65	18.05	25.59	26.15	1.98985	1.65804e-27	up	PREDICTED: probable beta-D-xylosidase 7 [Solanum tuberosum]
Smechr0401865	11.41	11.32	12.23	4.94	5.84	6.95	-1.02961	5.22568e-10	down	PREDICTED: thiamine pathway transporter THI73-like [Solanum tuberosum]
Smechr0401870	3	2.29	1.48	0.81	0.79	0.25	-1.89917	0.00185655	down	PREDICTED: MDIS1-interacting receptor like kinase 2-like [Solanum lycopersicum]
Smechr0401875	6.9	7.38	5.73	1.65	0.29	1.41	-2.58971	5.71399e-06	down	hypothetical protein BC332_11555 [Capsicum chinense]
Smechr0401876	67.63	49.02	68.96	22.04	23.75	22.97	-1.47851	3.53964e-11	down	--
Smechr0401888	0.89	0.34	0.82	3.13	2.37	4.24	2.20842	2.29725e-06	up	hypothetical protein T459_11930 [Capsicum annuum]
Smechr0401903	10.9	8.62	10.19	38.64	27.63	34.31	1.72349	8.31992e-17	up	PREDICTED: protein EXORDIUM-like [Solanum lycopersicum]
Smechr0401905	17.81	14.95	21.03	64.93	38.72	51.76	1.49608	1.07192e-08	up	PREDICTED: protein EXORDIUM-like [Solanum lycopersicum]
Smechr0401908	29.5	43.1	36.48	23.58	9.4	8.68	-1.40513	0.000555293	down	PREDICTED: F-box protein At1g78280 [Solanum tuberosum]
Smechr0401923	12.47	13.11	17.21	6.5	6.99	5.78	-1.19949	5.57191e-07	down	PREDICTED: uncharacterized protein LOC107017268 [Solanum pennellii]
Smechr0401924	48.27	42.87	43.08	7.36	7.76	6.12	-2.70279	1.82892e-70	down	Homeobox-leucine zipper protein HOX20 [Capsicum annuum]
Smechr0401934	0.46	0.58	0.41	2.69	0.8	1.19	1.68672	0.0044143	up	PREDICTED: transcription factor bHLH94-like [Solanum lycopersicum]
Smechr0401937	34.56	40.54	45.22	18.77	8.09	8.76	-1.77831	8.66295e-07	down	PREDICTED: putative clathrin assembly protein At4g40080 [Solanum lycopersicum]
Smechr0401938	3.9	3.98	3.64	8.47	8.1	11.05	1.21576	7.97383e-11	up	PREDICTED: protein DETOXIFICATION 27-like isoform X2 [Solanum tuberosum]
Smechr0401942	3.2	2.49	2.31	0.94	0.79	0.95	-1.6173	0.000135275	down	PREDICTED: glycine-rich cell wall structural protein-like [Solanum tuberosum]
Smechr0401947	0.65	0.71	0.94	1.91	3.42	3.39	1.85598	2.39244e-07	up	PREDICTED: zinc-finger homeodomain protein 2 [Solanum lycopersicum]
Smechr0401948	1.12	1.45	1.78	1.46	4.16	4.83	1.19157	0.00898368	up	PREDICTED: serine/threonine-protein kinase-like protein At3g51990 [Solanum tuberosum]
Smechr0401959	4.34	5.91	4.03	9.52	11.96	10.29	1.10625	7.58057e-09	up	PREDICTED: uncharacterized protein LOC102585519 [Solanum tuberosum]
Smechr0401975	7.1	8.94	6.04	1.73	2.29	3.75	-1.56017	3.79841e-06	down	MSM2 [Solanum macrocarpon]
Smechr0401988	0.44	0.67	0.77	1.74	1.96	2.47	1.65881	1.35181e-06	up	PREDICTED: VIN3-like protein 2 [Solanum tuberosum]
Smechr0402018	2.03	2.03	2.32	0.81	1.18	1.15	-1.07823	0.000133588	down	PREDICTED: oligopeptide transporter 2-like [Solanum tuberosum]
Smechr0402024	8.22	6.76	8.28	2.84	4.32	3.59	-1.16611	2.12978e-08	down	PREDICTED: uncharacterized protein LOC101265728 [Solanum lycopersicum]
Smechr0402025	16.53	12.96	20.98	1.06	0.36	0.5	-4.73363	1.09423e-31	down	PREDICTED: uncharacterized protein LOC101265728 [Solanum lycopersicum]
Smechr0402027	3.66	2.53	2.84	4.83	11.91	10.5	1.53185	1.46716e-05	up	PREDICTED: transcription factor bHLH93-like [Capsicum annuum]
Smechr0402038	2.71	3.87	3.81	0.53	0.85	0.96	-2.20856	1.40383e-07	down	PREDICTED: transcription factor TGA2.3 [Solanum lycopersicum]
Smechr0402041	0.23	0.33	0.31	2.67	2.09	3.58	3.21229	4.79564e-19	up	PREDICTED: receptor-like protein kinase HSL1 [Solanum pennellii]
Smechr0402042	226.87	228.46	236.09	398.78	570.81	633.66	1.15818	2.77051e-12	up	PREDICTED: tubulin alpha chain [Solanum tuberosum]
Smechr0402065	1.56	1.09	1.11	6.08	3.79	4.03	1.86158	7.75294e-06	up	PREDICTED: homeobox-leucine zipper protein HAT22-like [Solanum tuberosum]
Smechr0402068	7.51	6.98	7.39	0.26	0.27	0.48	-4.47268	1.04332e-42	down	PREDICTED: branched-chain-amino-acid aminotransferase 2, chloroplastic-like [Solanum pennellii]
Smechr0402071	22.59	22.81	23.83	4.32	2.04	2.26	-3.02699	1.02436e-19	down	PREDICTED: G-type lectin S-receptor-like serine/threonine-protein kinase SD1-1 [Nicotiana tabacum]
Smechr0402075	4.84	4.33	4.13	1.03	2.37	0.83	-1.71742	0.000743622	down	hypothetical protein T459_12916 [Capsicum annuum]
Smechr0402092	6.33	7.01	6.04	0.94	0.85	0.82	-2.92705	3.5323e-43	down	PREDICTED: AP2-like ethylene-responsive transcription factor ANT [Solanum tuberosum]
Smechr0402095	7.7	5.38	4.49	0.83	2.16	2.17	-1.82556	1.53625e-06	down	PREDICTED: growth-regulating factor 1-like [Solanum lycopersicum]
Smechr0402102	2.48	2.33	2.39	6.31	3.57	8.56	1.31646	0.000819844	up	PREDICTED: uncharacterized protein LOC107062455 isoform X1 [Solanum tuberosum]
Smechr0402108	5.84	9.82	14.44	3.78	0.39	0.96	-2.55756	0.000618346	down	PREDICTED: uncharacterized protein LOC104647238 [Solanum lycopersicum]
Smechr0402115	0.34	0.79	0.47	7.21	4.25	4.61	3.30176	3.09133e-12	up	PREDICTED: uncharacterized protein LOC107062454 [Solanum tuberosum]
Smechr0402135	0.2	0.26	0.34	1.05	2.19	1.64	2.53542	3.24362e-05	up	PREDICTED: transcription factor bHLH84 [Solanum tuberosum]
Smechr0402147	40.81	31.68	44.25	17.81	14.03	16.89	-1.30051	2.24342e-11	down	PREDICTED: acyl-CoA-binding domain-containing protein 3 isoform X1 [Solanum tuberosum]
Smechr0402149	8.54	8.71	9.39	32.5	15.77	19.79	1.32762	1.18163e-05	up	subtilisin-like serine protease 1 precursor [Solanum lycopersicum]
Smechr0402154	688.99	813.66	806.91	0.34	2.32	1.13	-9.34822	5.56448e-176	down	hypothetical protein CQW23_11139 [Capsicum baccatum]
Smechr0402158	12.97	10.1	12.39	17.37	28.93	30.51	1.05786	2.86648e-06	up	PREDICTED: uncharacterized protein LOC102578171 [Solanum tuberosum]
Smechr0402161	0.53	0.43	0.41	0.56	1.51	1.73	1.40706	0.00469285	up	PREDICTED: metal transporter Nramp2-like isoform X1 [Capsicum annuum]
Smechr0402163	4.89	4.67	6.69	0.64	1.25	1.35	-2.38616	1.40717e-12	down	PREDICTED: isoflavone 2'-hydroxylase-like [Solanum tuberosum]
Smechr0402173	65.25	92.55	97.44	259.79	203.55	187.39	1.31001	4.8675e-08	up	hypothetical protein T459_16386 [Capsicum annuum]
Smechr0402175	3.69	4.8	4.19	0	0	0.07	-7.59703	1.06196e-12	down	PREDICTED: uncharacterized acetyltransferase At3g50280-like [Capsicum annuum]
Smechr0402177	2.06	3.81	3.94	0.2	0	0.07	-5.18759	5.3218e-13	down	PREDICTED: uncharacterized acetyltransferase At3g50280-like [Capsicum annuum]
Smechr0402184	0.56	0.88	0.82	1.22	2.75	4.16	1.77362	0.000202371	up	PREDICTED: probable inactive receptor kinase At5g67200 [Solanum lycopersicum]
Smechr0402190	6.53	5.91	6.31	2.81	1.85	2.29	-1.46488	1.91636e-09	down	PREDICTED: low-temperature-induced cysteine proteinase [Solanum tuberosum]
Smechr0402206	10.7	9.65	7.67	0.78	0.3	0.09	-4.58556	3.1359e-16	down	PREDICTED: putative receptor protein kinase ZmPK1 [Solanum pennellii]
Smechr0402211	53.66	65.06	66.2	42.07	16.24	13.71	-1.37474	0.00200068	down	hypothetical protein A4A49_23089 [Nicotiana attenuata]
Smechr0402216	19.33	22.26	25.32	12.76	10.79	10.43	-1.01914	4.75004e-07	down	PREDICTED: probable serine/threonine-protein kinase At1g01540 [Solanum lycopersicum]
Smechr0402218	4.21	5.87	4.34	10.25	14.86	13.42	1.36578	1.10567e-10	up	PREDICTED: subtilisin-like protease SBT1.7 [Solanum tuberosum]
Smechr0402225	2	2.54	2.25	3.6	7.94	8.72	1.51131	7.59038e-06	up	PREDICTED: uncharacterized protein LOC102593823 isoform X2 [Solanum tuberosum]
Smechr0402228	23.56	23.28	26.75	10.68	12.09	11.53	-1.14969	5.99405e-18	down	ABA responsive element-binding protein [Solanum torvum]
Smechr0402242	1.98	2.99	2.7	0.66	1.34	1.36	-1.25837	0.000961224	down	PREDICTED: UDP-glucuronate:xylan alpha-glucuronosyltransferase 2 [Solanum tuberosum]
Smechr0402269	4.8	5.53	5.48	3.4	2.02	2.08	-1.10599	8.58943e-05	down	PREDICTED: uncharacterized protein LOC107015628 [Solanum pennellii]
Smechr0402275	1.4	1.16	1.13	4.49	4.08	5.59	1.89623	8.33769e-16	up	PREDICTED: uncharacterized protein LOC102581774 isoform X1 [Solanum tuberosum]
Smechr0402283	168.77	189.12	176.26	63.57	59.32	44.76	-1.7104	2.88822e-20	down	PREDICTED: probable disease resistance protein At4g33300 [Solanum lycopersicum]
Smechr0402302	13.29	11.64	12.24	0	0	0	-8.49514	6.21045e-12	down	putative ribose-5-phosphate isomerase 2 [Capsicum baccatum]
Smechr0402324	10.32	13.69	16.82	7.73	3.81	2.8	-1.53334	0.000331514	down	Elongation of fatty acids protein 3-like [Capsicum chinense]
Smechr0402325	0.9	1.14	0.86	2.65	2.68	3.42	1.54981	1.16447e-07	up	PREDICTED: probable 1-acyl-sn-glycerol-3-phosphate acyltransferase 4 [Solanum tuberosum]
Smechr0402341	5.55	5.34	5.2	11.15	13.72	12.78	1.17887	6.38213e-21	up	PREDICTED: J domain-containing protein required for chloroplast accumulation response 1 [Solanum lycopersicum]
Smechr0402356	0.33	0.2	0.25	0.4	1.19	1.11	1.71973	0.00162149	up	PREDICTED: uncharacterized protein LOC107867020 [Capsicum annuum]
Smechr0402384	2.39	1.53	1.93	8.69	5.26	8.34	1.89657	4.1937e-10	up	PREDICTED: 3-ketoacyl-CoA synthase 4 [Solanum pennellii]
Smechr0402386	4.44	3.46	4.53	8.25	10.51	12.08	1.25793	9.56975e-09	up	PREDICTED: probable DNA-3-methyladenine glycosylase 2 isoform X1 [Solanum tuberosum]
Smechr0402402	2.15	2.37	3.07	10.11	5.24	5.59	1.4358	0.000107626	up	PREDICTED: uncharacterized protein LOC107016127 [Solanum pennellii]
Smechr0402405	1.6	1.11	1.44	0.57	0.54	0.81	-1.1622	0.00524937	down	PREDICTED: protein HYPER-SENSITIVITY-RELATED 4-like [Solanum tuberosum]
Smechr0402406	4.12	6.03	5.1	1.69	3.1	2.93	-1.0433	0.00191137	down	PREDICTED: phosphatidylinositol/phosphatidylcholine transfer protein SFH6 isoform X2 [Solanum tuberosum]
Smechr0402430	1.08	1.19	0.8	17.97	7.3	16.15	3.72566	6.16086e-20	up	PREDICTED: protein WALLS ARE THIN 1 [Solanum tuberosum]
Smechr0402438	11.28	14.86	15.61	10.63	4.6	4.75	-1.08514	0.00590514	down	PREDICTED: B-box zinc finger protein 21-like [Solanum pennellii]
Smechr0402457	30.03	25.75	28.87	10.96	12.93	11.97	-1.28563	3.8673e-29	down	PREDICTED: auxin response factor 5 [Solanum pennellii]
Smechr0402460	1.06	0.28	0	2.57	4.1	3.2	2.85429	0.00127474	up	PREDICTED: auxin-induced protein 15A [Solanum tuberosum]
Smechr0402463	26.93	34.07	30.77	58.08	114.2	118.95	1.60314	5.82944e-10	up	PREDICTED: endoglucanase 2-like [Solanum pennellii]
Smechr0402468	4.19	4.95	3.74	34.48	34.75	39.08	3.02759	3.55332e-84	up	PREDICTED: uncharacterized protein LOC107866896 [Capsicum annuum]
Smechr0402485	2.66	3.66	2.11	3.59	7.72	6.27	1.00195	0.00518595	up	PREDICTED: UPF0307 protein PM0119 [Solanum tuberosum]
Smechr0402491	1.44	2.31	1.2	5.09	5.87	5.87	1.72085	1.59875e-10	up	PREDICTED: receptor protein kinase CLAVATA1 [Solanum tuberosum]
Smechr0402502	18.28	19.36	19.92	28.84	80.97	65.69	1.54133	2.03513e-06	up	PREDICTED: expansin-A11 [Solanum tuberosum]
Smechr0402504	24.64	26.98	23.35	65.72	46.64	66.47	1.2162	1.50364e-09	up	PREDICTED: E3 ubiquitin-protein ligase ATL23 [Solanum tuberosum]
Smechr0402516	0.03	0	0	2.92	3.22	4.38	8.47084	3.83502e-12	up	PREDICTED: tetracycline resistance protein, class E-like [Solanum pennellii]
Smechr0402520	72.64	68.94	60.47	171.13	214.72	237.12	1.57557	1.22993e-31	up	ornithine decarboxylase [Solanum chacoense]
Smechr0402529	22.7	32.48	25.51	100.59	99.43	121.56	1.94697	5.09691e-27	up	multicopper oxidase-like protein precursor [Solanum lycopersicum]
Smechr0402534	1962.72	2426.92	2540.46	1271.48	1093.51	1077.9	-1.05159	2.54446e-09	down	phosphoprotein ECPP44-like [Capsicum annuum]
Smechr0402543	8.83	7.95	10.31	3.5	4.24	5.46	-1.08956	3.67164e-06	down	PREDICTED: uncharacterized protein LOC101255492 [Solanum lycopersicum]
Smechr0402549	66.74	69.36	52.95	20.34	21.51	14.22	-1.79093	2.23511e-17	down	PREDICTED: vinorine synthase-like [Solanum tuberosum]
Smechr0402554	296.58	229.81	244.56	79.13	86.05	90.81	-1.63444	2.6331e-41	down	PREDICTED: BTB/POZ domain-containing protein At2g30600 isoform X1 [Solanum tuberosum]
Smechr0402568	54.31	51.13	47.95	23.09	23.26	22.66	-1.1944	1.00495e-35	down	PREDICTED: epidermal growth factor receptor substrate 15-like 1 [Solanum tuberosum]
Smechr0402569	54.5	51.72	49.52	17.23	18.82	17.44	-1.58588	1.32479e-68	down	PREDICTED: U-box domain-containing protein 44 [Solanum pennellii]
Smechr0402585	4.18	5.01	4.45	1.75	1.55	0.59	-1.84359	1.14109e-05	down	PREDICTED: probable inorganic phosphate transporter 1-9 [Solanum tuberosum]
Smechr0402588	2.88	3.39	2.57	0.93	1.41	1.83	-1.13422	0.00234582	down	PREDICTED: increased DNA methylation 3-like [Solanum tuberosum]
Smechr0402594	3.19	4.57	3.94	1.63	2.08	1.79	-1.14104	3.04707e-06	down	PREDICTED: 3-hydroxy-3-methylglutaryl-coenzyme A reductase 1-like [Solanum tuberosum]
Smechr0402595	12.62	15.8	18.46	5.18	7.12	8.81	-1.20906	8.89273e-06	down	PREDICTED: uncharacterized protein LOC104085781 isoform X1 [Nicotiana tomentosiformis]
Smechr0402596	2.82	3.02	3.23	0.1	0.49	0.19	-3.62848	7.34199e-14	down	PREDICTED: AT-hook motif nuclear-localized protein 27 isoform X1 [Solanum pennellii]
Smechr0402605	39.76	40.2	35.1	85.29	119.16	110.51	1.40241	3.69483e-25	up	PREDICTED: pyrophosphate--fructose 6-phosphate 1-phosphotransferase subunit alpha [Nicotiana attenuata]
Smechr0402611	0.45	0.38	0.54	1.44	3.48	2.56	2.38005	7.11934e-07	up	PREDICTED: uncharacterized protein LOC102591298 [Solanum tuberosum]
Smechr0402613	74.45	92.91	100.76	496.8	293.71	232.14	1.9035	2.19374e-09	up	PREDICTED: uncharacterized protein LOC102591626 [Solanum tuberosum]
Smechr0500007	82.7	96.75	69.95	158	198.58	168.81	1.0287	3.69945e-11	up	PREDICTED: GDSL esterase/lipase At2g04570-like [Solanum pennellii]
Smechr0500017	1.91	3.25	2.18	5.43	6.62	8.64	1.44206	7.88697e-07	up	PREDICTED: glucose-6-phosphate/phosphate translocator 2, chloroplastic [Solanum lycopersicum]
Smechr0500018	42.89	43.4	42.47	9.15	22.89	17.09	-1.45389	1.02845e-06	down	PREDICTED: uncharacterized protein LOC107019867 [Solanum pennellii]
Smechr0500028	8.41	3.58	6.65	1.23	0.84	0.92	-2.67112	4.89834e-10	down	PREDICTED: probable xyloglucan endotransglucosylase/hydrolase protein 23 [Solanum tuberosum]
Smechr0500032	0.53	0.32	0.19	1.33	2.33	1.36	2.234	6.63039e-07	up	PREDICTED: pollen receptor-like kinase 2 [Solanum tuberosum]
Smechr0500047	3.83	3.21	3.04	5.63	8.44	8.27	1.09678	4.55504e-08	up	PREDICTED: probable pectinesterase/pectinesterase inhibitor 12 [Solanum pennellii]
Smechr0500079	17.5	14.8	16.73	33.48	40.14	43.8	1.21086	5.87884e-18	up	PREDICTED: uncharacterized protein LOC107020299 [Solanum pennellii]
Smechr0500081	104.4	108.83	130.35	59.5	56.24	43.76	-1.14972	1.58768e-07	down	hypothetical protein CQW23_12607 [Capsicum baccatum]
Smechr0500088	4.8	5.76	3.93	1.17	0.46	0.35	-2.87789	8.87982e-10	down	Cyclic nucleotide-gated ion channel 1 [Capsicum baccatum]
Smechr0500104	149.05	144.71	149.87	34.37	41.85	46.14	-1.90821	5.36705e-55	down	PREDICTED: uncharacterized protein At4g00950-like [Solanum pennellii]
Smechr0500121	44.31	71.07	61.43	28.24	20.32	23.44	-1.33597	7.98152e-08	down	PREDICTED: uncharacterized protein LOC102593878 [Solanum tuberosum]
Smechr0500136	9.04	9.42	9.56	0.94	2.35	2.21	-2.41536	5.25133e-15	down	PREDICTED: UDP-glucuronate 4-epimerase 3 [Solanum tuberosum]
Smechr0500143	26.2	30.18	28.02	61.19	74.71	95.95	1.40473	5.32165e-14	up	PREDICTED: uncharacterized protein LOC102601342 [Solanum tuberosum]
Smechr0500145	0.33	0.42	0.31	2.97	3.62	6.23	3.5357	7.87897e-13	up	PREDICTED: protein FLOWERING LOCUS D-like [Solanum pennellii]
Smechr0500152	28.28	30.18	29.23	0.71	0.71	0.67	-5.439	1.2281e-90	down	PREDICTED: ethylene-responsive transcription factor 1B-like [Solanum tuberosum]
Smechr0500157	0.07	0	0.03	3.23	2.49	3.67	6.43406	1.6037e-12	up	PREDICTED: glutamine synthetase-like isoform X1 [Capsicum annuum]
Smechr0500162	10.68	7.31	9.17	4.11	3.3	2.35	-1.50831	1.32796e-06	down	probable transcription factor KAN2 isoform X2 [Asparagus officinalis]
Smechr0500174	17.8	19.92	15.7	9.48	8.9	6.6	-1.13399	1.56429e-07	down	PREDICTED: mitochondrial uncoupling protein 5-like [Solanum tuberosum]
Smechr0500182	1.2	4.14	3.87	1.35	0.52	0.61	-1.91976	0.00621438	down	PREDICTED: uncharacterized protein LOC102592896 [Solanum tuberosum]
Smechr0500189	0	0	0	0.94	1.31	1.26	7.43182	9.04515e-09	up	PREDICTED: ABC transporter G family member 11-like [Solanum tuberosum]
Smechr0500190	0	0	0.12	0.29	1.19	1.28	4.43008	0.000185073	up	PREDICTED: ABC transporter G family member 11-like [Capsicum annuum]
Smechr0500194	0.19	0.21	0.07	0.52	1.3	1.03	2.56844	3.83054e-05	up	PREDICTED: BTB/POZ domain-containing protein DOT3 isoform X2 [Solanum tuberosum]
Smechr0500213	0.21	0.63	0.32	1.11	1.25	1.39	1.65154	0.000831208	up	PREDICTED: inositol-3-phosphate synthase-like [Solanum pennellii]
Smechr0500223	0.85	2.05	1.63	3.86	1.88	7.58	1.50385	0.0115033	up	prosystemin [Solanum nigrum]
Smechr0500241	49.83	55.62	42.49	178.49	74.83	62.86	1.08357	0.00677001	up	Pti4 [Solanum tuberosum]
Smechr0500260	14.56	23.19	20.83	76.81	48.61	58.07	1.6104	5.02368e-09	up	PREDICTED: uncharacterized protein LOC107872086 [Capsicum annuum]
Smechr0500261	329.83	408.57	464.15	10.93	12.02	15.02	-5.03773	3.47529e-137	down	PREDICTED: probable chalcone--flavonone isomerase 3 [Solanum pennellii]
Smechr0500269	244.78	189.46	192.11	26.13	31.97	21.64	-3.01531	1.35167e-58	down	peroxidase P7-like precursor [Nicotiana tabacum]
Smechr0500275	1.54	1.81	2.91	0	0	0	-8.84262	2.94036e-12	down	PREDICTED: laccase-12-like [Solanum tuberosum]
Smechr0500276	101.07	94.79	130.37	0.45	0.69	0.3	-7.89925	3.33911e-50	down	non-specific lipid transfer protein a7 precursor [Solanum tuberosum]
Smechr0500277	110.56	112.34	142.28	0.34	0.97	0.51	-7.73938	1.88613e-53	down	non-specific lipid transfer protein a7 precursor [Solanum tuberosum]
Smechr0500279	27.51	30.32	36.92	313.94	135.59	81.12	2.47131	4.77198e-08	up	PREDICTED: dehydration-responsive element-binding protein 2A-like [Solanum tuberosum]
Smechr0500309	24.82	25.76	24.16	11.62	13.02	13.08	-1.0331	2.84208e-20	down	PREDICTED: peroxisomal nicotinamide adenine dinucleotide carrier [Solanum pennellii]
Smechr0500311	11.08	15.41	13.37	39.32	27.49	20.51	1.10003	0.000221385	up	PREDICTED: uncharacterized acetyltransferase At3g50280-like [Solanum tuberosum]
Smechr0500313	5.99	9.4	13.74	0.31	0.29	0.19	-5.26332	3.05189e-28	down	PREDICTED: uncharacterized acetyltransferase At3g50280-like [Solanum tuberosum]
Smechr0500315	6.57	6.22	6.67	2.2	2.94	2.47	-1.40494	9.79471e-15	down	PREDICTED: uncharacterized protein LOC102586406 [Solanum tuberosum]
Smechr0500326	8.17	6.06	6.26	0	0	0	-10.2924	1.33548e-17	down	Proline transporter 2 [Capsicum baccatum]
Smechr0500328	3.45	2.84	3.03	4.81	6.44	8.13	1.00481	2.72004e-05	up	PREDICTED: tubulin-folding cofactor C [Solanum tuberosum]
Smechr0500330	23.84	25.55	23.76	0.58	0.89	0.89	-5.01094	1.31877e-127	down	PREDICTED: uncharacterized protein LOC102591372 [Solanum tuberosum]
Smechr0500332	2.25	2.12	3.18	0.38	0.54	0.28	-2.71824	4.89642e-08	down	PREDICTED: uncharacterized protein LOC107872638 [Capsicum annuum]
Smechr0500335	1.3	2.38	1.58	6.82	5.12	6.13	1.74173	7.87772e-09	up	Protein DA1-related 2 [Capsicum annuum]
Smechr0500342	60.18	66.95	75.56	227.04	131.8	103.36	1.16304	0.000249979	up	PREDICTED: protein phosphatase 2C 37-like [Solanum tuberosum]
Smechr0500352	900.28	1040.1	1061.93	432.01	440.27	453.98	-1.22552	1.28613e-23	down	--
Smechr0500362	2.13	0.48	1.26	2.78	4.34	5.61	1.66688	0.00684856	up	PREDICTED: zeatin O-xylosyltransferase-like [Solanum pennellii]
Smechr0500363	3.44	3.34	1.97	7.37	7.41	6.88	1.27082	1.95477e-05	up	PREDICTED: zeatin O-glucosyltransferase-like [Solanum lycopersicum]
Smechr0500364	2.82	2.81	2.39	7.26	11.99	10.91	1.85729	5.99834e-15	up	PREDICTED: zeatin O-xylosyltransferase-like [Solanum lycopersicum]
Smechr0500376	62.01	69.93	75.62	167.55	190.99	135.95	1.20673	2.39841e-11	up	PREDICTED: probable protein phosphatase 2C 49 [Solanum tuberosum]
Smechr0500409	101.42	109.37	151.21	0	0.04	0	-13.1928	4.41032e-28	down	chalcone synthase [Iochroma cyaneum]
Smechr0500415	0.58	2.34	2.23	9.2	7.63	8.76	2.26574	1.77199e-05	up	PREDICTED: ATP-dependent DNA helicase MER3 homolog [Solanum tuberosum]
Smechr0500416	1.11	1.08	1.68	3.99	5.84	3.66	1.74679	1.98096e-06	up	PREDICTED: ATP-dependent DNA helicase MER3 homolog [Solanum tuberosum]
Smechr0500444	13.22	14.54	14.3	2.77	2.71	4.59	-2.10957	4.87555e-18	down	PREDICTED: organic cation/carnitine transporter 3-like [Solanum pennellii]
Smechr0500460	8.27	21.65	11.55	1.38	0.55	1.12	-3.7949	1.31645e-15	down	--
Smechr0500463	24.77	31.51	33.91	12.84	9.8	11.06	-1.46108	2.38224e-10	down	PREDICTED: cysteine proteinase inhibitor 5-like [Solanum tuberosum]
Smechr0500466	1.53	1.66	1.65	3.42	5.19	5.72	1.50973	1.65004e-07	up	PREDICTED: ras-related protein RABA5a-like [Solanum tuberosum]
Smechr0500478	16.95	18.13	20.57	5.81	5.75	6.04	-1.7072	3.83922e-24	down	PREDICTED: nudix hydrolase 2 isoform X1 [Solanum lycopersicum]
Smechr0500486	25.44	22.92	20.55	48.95	37.72	55.8	1.00902	1.6331e-07	up	putative epoxide hydrolase [Solanum commersonii]
Smechr0500502	0.32	0.29	0.31	1.07	1.11	0.71	1.61314	0.00249375	up	PREDICTED: uncharacterized protein LOC109241530 [Nicotiana attenuata]
Smechr0500511	1.81	1.17	1.43	4.84	4.01	6.6	1.76951	2.78822e-08	up	PREDICTED: actin-58 [Solanum lycopersicum]
Smechr0500525	43.53	56.05	38.79	96.78	110.8	92.86	1.07438	7.77431e-10	up	PREDICTED: UDP-glucuronic acid decarboxylase 6-like [Capsicum annuum]
Smechr0500529	235.86	151.71	190.72	83.92	78.41	83.49	-1.27333	1.39056e-12	down	PREDICTED: ACT domain-containing protein ACR9 [Solanum lycopersicum]
Smechr0500549	7.96	10.88	8.01	5.42	4.04	3.84	-1.04941	2.15786e-05	down	PREDICTED: uncharacterized protein LOC107018779 [Solanum pennellii]
Smechr0500555	0.71	0.18	0.66	0	0	0	-6.85591	4.04291e-06	down	PREDICTED: exocyst complex component EXO70A1 [Solanum tuberosum]
Smechr0500561	5.43	6.83	5.79	2.12	2.6	3.75	-1.14517	2.89175e-06	down	PREDICTED: receptor-like protein kinase HERK 1 [Solanum tuberosum]
Smechr0500579	0.06	0.29	0.19	1.56	3.24	3.91	3.94261	2.86486e-11	up	PREDICTED: protein LIGHT-DEPENDENT SHORT HYPOCOTYLS 1 [Solanum tuberosum]
Smechr0500595	1080.03	984.23	1144.96	451.24	556.44	587.9	-1.05902	2.53027e-17	down	PREDICTED: dnaJ-like protein isoform X1 [Solanum tuberosum]
Smechr0500607	6.02	7.24	5.57	9.75	15.21	24.75	1.34217	0.0018902	up	--
Smechr0500616	0.85	0.95	0.67	0.12	0.2	0.3	-2.04256	4.00109e-07	down	PREDICTED: pleiotropic drug resistance protein 2-like [Solanum tuberosum]
Smechr0500619	24.34	35.35	38.73	17.24	6.43	5.37	-1.77737	9.97891e-05	down	PREDICTED: beta-D-glucosyl crocetin beta-1,6-glucosyltransferase-like [Solanum tuberosum]
Smechr0500641	12.07	11.75	10.91	28.02	30.11	33.68	1.35711	9.32722e-22	up	PREDICTED: uncharacterized protein LOC101264329 [Solanum lycopersicum]
Smechr0500678	8.24	9.86	9.41	21.48	18.95	19.94	1.09156	6.74583e-08	up	PREDICTED: DNA-directed RNA polymerase III subunit RPC10-like [Solanum tuberosum]
Smechr0500713	340.9	308.77	386.76	25.4	32.12	34.97	-3.53901	4.83176e-117	down	phenylalanine ammonia-lyase 2 [Solanum lycopersicum]
Smechr0500718	109.61	105.71	114.19	36.19	39.84	38.5	-1.57119	5.18397e-62	down	PREDICTED: aspartate--tRNA ligase 2, cytoplasmic [Solanum tuberosum]
Smechr0500731	0.31	0.49	0.36	2.74	1.74	2.9	2.6394	4.2469e-10	up	PREDICTED: probable LRR receptor-like serine/threonine-protein kinase At5g63710 isoform X1 [Solanum pennellii]
Smechr0500739	0.66	0.61	0.44	8.21	8.07	5.69	3.64776	9.5655e-29	up	PREDICTED: protein disulfide-isomerase-like isoform X1 [Solanum pennellii]
Smechr0500806	1.56	1.85	1.66	0.26	0	0.05	-3.99601	2.61524e-06	down	PREDICTED: ribonuclease 3-like protein 3 [Solanum tuberosum]
Smechr0500877	0.28	0.65	0.5	1.49	2.11	1.42	1.76181	0.000112369	up	PREDICTED: beta-amyrin 28-oxidase-like [Solanum tuberosum]
Smechr0500878	2.8	2.02	0.9	4.49	7.9	6.05	1.64566	0.00127147	up	PREDICTED: 14.7 kDa ribonuclease H-like protein [Solanum tuberosum]
Smechr0500879	1.59	1.6	2.84	4.78	11	6.23	1.79814	0.000237022	up	PREDICTED: uncharacterized protein LOC107846788 [Capsicum annuum]
Smechr0500880	7.88	6.63	8.6	11.8	24.18	14.91	1.07945	0.00127883	up	--
Smechr0500881	5.1	7.61	4.77	10.51	16.5	13.52	1.16069	5.29964e-05	up	PREDICTED: uncharacterized protein LOC109211739 [Nicotiana attenuata]
Smechr0500888	13.72	16.13	19.59	122.53	113.47	95.69	2.7025	7.12851e-38	up	PREDICTED: ethylene-responsive transcription factor ERF017-like [Nicotiana tomentosiformis]
Smechr0500912	1.78	0.85	1.11	3.33	4.62	2.58	1.45185	0.00539421	up	PREDICTED: uncharacterized protein LOC107063429 [Solanum tuberosum]
Smechr0500922	0	0	0	13.57	38.95	22.04	9.64563	3.25848e-14	up	PREDICTED: DNA repair protein RAD16-like [Solanum lycopersicum]
Smechr0500923	0	0	0	34.51	50.17	45.65	10.4223	4.65977e-18	up	PREDICTED: ATP-dependent helicase rhp16-like [Solanum tuberosum]
Smechr0500927	10.58	10.2	9.48	18.3	21.77	23.07	1.0131	5.21512e-14	up	PREDICTED: protein STRICTOSIDINE SYNTHASE-LIKE 4 isoform X2 [Solanum lycopersicum]
Smechr0500947	3.68	4.15	3.03	1.15	1.32	1.57	-1.47141	0.000303788	down	PREDICTED: uncharacterized protein LOC102590734 [Solanum tuberosum]
Smechr0500979	0.67	0.62	0.11	1.56	1.61	1.37	1.68046	0.0111285	up	hypothetical protein BC332_10782 [Capsicum chinense]
Smechr0501035	0	0	0	9.67	28.22	10.86	8.80231	2.38405e-11	up	hypothetical protein BC332_27205 [Capsicum chinense]
Smechr0501051	0.73	0.37	0.61	2.42	1.78	2.37	1.90568	1.04907e-08	up	PREDICTED: inositol hexakisphosphate and diphosphoinositol-pentakisphosphate kinase 2-like [Solanum pennellii]
Smechr0501085	2.6	18.1	6.63	1.18	0.23	1.43	-3.30513	1.50083e-05	down	PREDICTED: vacuolar amino acid transporter 1 [Solanum lycopersicum]
Smechr0501088	5.68	8.68	7.1	1.55	2.45	2.12	-1.86726	9.32928e-12	down	PREDICTED: premnaspirodiene oxygenase-like [Nicotiana sylvestris]
Smechr0501137	92.36	128.01	99.25	280.3	461.37	475.69	1.87104	5.8446e-17	up	PREDICTED: miraculin-like [Solanum tuberosum]
Smechr0501143	1.86	2.79	1.42	5.4	4.83	4.78	1.27058	5.17114e-05	up	PREDICTED: putative methylesterase 11, chloroplastic [Nicotiana attenuata]
Smechr0501199	4.89	9.06	12.28	83.29	31.26	16.98	2.31051	6.24349e-05	up	PREDICTED: uncharacterized protein LOC102604349 [Solanum tuberosum]
Smechr0501296	38.48	37.04	50.96	11.32	29.61	19.12	-1.14238	0.00085954	down	PREDICTED: uncharacterized protein LOC101255669 isoform X2 [Solanum lycopersicum]
Smechr0501323	3.45	2.99	2.57	10.67	4.63	4.77	1.14084	0.00525601	up	PREDICTED: receptor-like protein 12 [Solanum pennellii]
Smechr0501379	0.69	0.4	0.95	4.61	5.25	8.38	3.10528	8.50055e-13	up	hypothetical protein BC332_11085 [Capsicum chinense]
Smechr0501430	0	0	0	18.98	10.5	13.39	8.6512	8.88901e-12	up	PREDICTED: protein FLOWERING LOCUS D-like [Solanum pennellii]
Smechr0501498	2.11	1.07	0.51	2.14	4.55	6.32	1.77181	0.0152224	up	--
Smechr0501548	0.99	0.33	0.64	4.03	6.64	8.15	3.20382	4.73764e-11	up	PREDICTED: mini zinc finger protein 2-like [Solanum pennellii]
Smechr0501563	0	0	0	4.18	8.12	9.51	7.09809	1.85282e-07	up	hypothetical protein CQW23_12580 [Capsicum baccatum]
Smechr0501564	0	0	0	6.37	11.12	8.66	7.61552	3.98414e-09	up	--
Smechr0501589	0.07	0.09	0.2	0.83	0.39	1.56	2.89787	0.000116521	up	PREDICTED: uncharacterized protein LOC102602402 [Solanum tuberosum]
Smechr0501600	1.84	1.83	2.25	0.13	0.24	0.21	-3.43051	4.14479e-14	down	PREDICTED: uncharacterized protein LOC107006251 [Solanum pennellii]
Smechr0501604	4.16	3.52	4.54	1.29	2.16	2.53	-1.09089	0.000465549	down	PREDICTED: probable receptor-like protein kinase At1g67000 [Solanum tuberosum]
Smechr0501614	13.39	13.64	17.19	31.07	41.62	60.85	1.53473	1.10221e-09	up	PREDICTED: phosphoethanolamine N-methyltransferase-like [Nicotiana tabacum]
Smechr0501622	9.35	6.32	9.54	37.38	26.88	30.49	1.87438	5.12771e-15	up	glucan endo-1,3-beta-glucosidase 12-like precursor [Solanum tuberosum]
Smechr0501669	0.46	0.67	0.79	4.55	1.98	4.17	2.44218	2.08501e-06	up	PREDICTED: uncharacterized protein LOC101247111 [Solanum lycopersicum]
Smechr0501682	157.35	124.11	172.85	45.84	34.34	79.63	-1.55755	3.38152e-07	down	PREDICTED: aquaporin TIP2-1-like [Solanum pennellii]
Smechr0501683	0.36	0.14	0.34	0.96	0.84	0.98	1.68281	0.00286412	up	PREDICTED: myosin heavy chain kinase B-like [Solanum tuberosum]
Smechr0501695	6.86	5.09	6.31	20.58	22.66	29.08	1.93735	1.32494e-19	up	PREDICTED: dynein light chain LC6, flagellar outer arm [Solanum lycopersicum]
Smechr0501702	4.49	4.59	4.33	33.47	20.24	14.7	2.32816	3.42393e-12	up	PREDICTED: putative disease resistance RPP13-like protein 3 [Solanum tuberosum]
Smechr0501703	3.11	4.07	3.57	20.74	15.17	9.95	2.0631	8.04702e-09	up	hypothetical protein CQW23_22914 [Capsicum baccatum]
Smechr0501749	0	0	0	23.19	20.3	19.53	9.2881	2.54242e-14	up	PREDICTED: F-box-like/WD repeat-containing protein TBL1XR1 [Nicotiana sylvestris]
Smechr0501761	17.41	15.23	20.02	5.43	4.5	6.08	-1.7613	7.78669e-19	down	PREDICTED: (6-4)DNA photolyase isoform X1 [Capsicum annuum]
Smechr0501764	2.34	1.16	2.04	3.83	3.88	4.61	1.107	0.00060406	up	PREDICTED: acyl-protein thioesterase 2-like [Solanum lycopersicum]
Smechr0501775	20.09	17.28	18.67	42.72	42.35	44.29	1.16384	4.34467e-23	up	PREDICTED: uncharacterized protein LOC107007380 [Solanum pennellii]
Smechr0501782	9.3	11.44	6.03	16.47	19.86	19.05	1.0053	0.000854223	up	PREDICTED: zinc finger BED domain-containing protein RICESLEEPER 2-like [Nicotiana attenuata]
Smechr0501797	0.69	0.81	0.49	0.19	0.17	0.24	-1.7504	0.000795904	down	PREDICTED: 4-coumarate--CoA ligase 2-like [Solanum tuberosum]
Smechr0501798	0.14	0.36	0.34	4.42	0	2.91	3.09468	0.0173588	up	PREDICTED: LOW QUALITY PROTEIN: uncharacterized protein LOC101256313 [Solanum lycopersicum]
Smechr0501836	13.16	26.12	18.9	4.49	4.93	6.19	-1.94993	9.41385e-10	down	PREDICTED: probable WRKY transcription factor 40 [Solanum tuberosum]
Smechr0501838	3.84	8.71	6.25	2.2	1.87	2.14	-1.64576	3.13074e-06	down	PREDICTED: UDP-glycosyltransferase 73C5-like [Solanum pennellii]
Smechr0501843	1.57	2.33	2.18	2.98	5.52	5.28	1.11935	0.00130852	up	PREDICTED: 40S ribosomal protein S12-like [Nicotiana sylvestris]
Smechr0501868	0.04	0	0	2.1	2.46	2.08	7.10223	1.29431e-08	up	PREDICTED: uncharacterized protein LOC102601421 isoform X2 [Solanum tuberosum]
Smechr0501877	0.84	0.99	1.14	1.24	6.31	5.08	2.01251	0.0013633	up	hypothetical protein T459_23038 [Capsicum annuum]
Smechr0501899	2.66	2.52	2.05	7.79	7.7	7.48	1.62632	1.12936e-25	up	PREDICTED: putative late blight resistance protein homolog R1B-23 [Capsicum annuum]
Smechr0501932	0.54	0.66	0.42	0.06	0.17	0.17	-2.09555	0.000529718	down	PREDICTED: transmembrane 9 superfamily member 7-like [Solanum tuberosum]
Smechr0501943	10.25	12.51	11.68	2.09	3.65	5.57	-1.66783	4.87724e-06	down	PREDICTED: delta(12) oleic acid desaturase FAD2-like [Solanum tuberosum]
Smechr0501948	7.77	5.53	5.83	0.69	1.23	0.54	-3.01731	4.6041e-12	down	PREDICTED: uncharacterized protein LOC101258482 [Solanum lycopersicum]
Smechr0501949	103.96	118.99	102.78	38.27	23.69	20.36	-2.01126	2.69271e-13	down	PREDICTED: cytochrome P450 CYP736A12-like [Solanum pennellii]
Smechr0501952	55.81	59.89	60.22	26.8	28.42	35.26	-1.00686	2.42609e-09	down	hypothetical protein A4A49_29382 [Nicotiana attenuata]
Smechr0501956	558.39	540.27	529.2	361.87	235.34	171.35	-1.10795	0.00011232	down	PREDICTED: delta(12)-fatty-acid desaturase FAD2-like [Solanum pennellii]
Smechr0501957	52.08	40.37	39.48	29.62	19.72	16.16	-1.03507	0.000190803	down	PREDICTED: delta(12) oleic acid desaturase FAD2-like [Solanum tuberosum]
Smechr0501959	0.17	0.42	0	32.71	50.14	42.71	7.71551	9.97763e-39	up	PREDICTED: FAD-dependent urate hydroxylase isoform X1 [Solanum pennellii]
Smechr0501962	13.09	12.76	9.87	6.71	4.06	4.67	-1.23748	4.83785e-06	down	PREDICTED: delta(12)-fatty-acid desaturase FAD2-like [Solanum lycopersicum]
Smechr0501970	2.46	3.36	0.83	0.68	0.15	0.13	-2.78222	0.000751142	down	PREDICTED: probable leucine-rich repeat receptor-like protein kinase At1g35710 isoform X1 [Solanum tuberosum]
Smechr0501985	0.25	0	0.31	1.53	2.55	2.47	3.4812	1.99306e-05	up	hypothetical protein BC332_30888 [Capsicum chinense]
Smechr0502010	0.23	0.23	0.33	0.86	2.71	2.92	2.96374	0.000837547	up	PREDICTED: TMV resistance protein N-like [Solanum tuberosum]
Smechr0502012	0	0.03	0.06	0.91	0.3	0.98	4.52448	6.32987e-05	up	PREDICTED: putative receptor-like protein kinase At1g72540 [Solanum tuberosum]
Smechr0502025	3.15	1.5	1.7	1.03	1.08	1.09	-1.0281	0.0201697	down	PREDICTED: uncharacterized protein LOC102584476 [Solanum tuberosum]
Smechr0502026	2.45	2.25	1.76	0.7	0.84	1.65	-1.06585	0.0120248	down	PREDICTED: uncharacterized protein LOC102584476 [Solanum tuberosum]
Smechr0502028	3.78	3.29	2.94	1.36	1.89	1.17	-1.22654	0.000293188	down	PREDICTED: uncharacterized protein LOC102584476 [Solanum tuberosum]
Smechr0502029	0.28	0.23	0.46	1.24	1.39	1.68	2.09633	3.31688e-06	up	PREDICTED: uncharacterized protein LOC102584804 [Solanum tuberosum]
Smechr0502032	7.58	14.92	10.95	56.02	19.5	18.77	1.48107	0.00175294	up	PREDICTED: scopoletin glucosyltransferase [Solanum tuberosum]
Smechr0502045	54.51	47.73	32.12	0	0	0	-11.5102	1.59529e-21	down	PREDICTED: uncharacterized protein LOC107058810 [Solanum tuberosum]
Smechr0502046	26.48	24.39	18.05	0	0	0	-11.7181	1.43747e-22	down	PREDICTED: uncharacterized protein LOC107059544 [Solanum tuberosum]
Smechr0502047	1010.24	1013.26	1036.51	0	0	0	-17.4635	2.705e-49	down	PREDICTED: anthocyanidin 3-O-glucosyltransferase [Solanum tuberosum]
Smechr0502069	1.57	2.6	2.51	5.86	13.39	12.45	2.17788	4.52888e-10	up	PREDICTED: endoglucanase 6 [Solanum tuberosum]
Smechr0502092	0.34	0.11	0.26	0.99	0.94	0.57	1.78054	0.0069764	up	PREDICTED: uncharacterized protein LOC102602659 [Solanum tuberosum]
Smechr0502093	12.84	12.04	12.76	5.78	5.91	6.05	-1.12913	5.48426e-19	down	PREDICTED: cation/H(+) antiporter 18-like [Solanum tuberosum]
Smechr0502098	20.99	20.2	22.82	31.03	63.9	59.72	1.21036	1.68775e-06	up	PREDICTED: uncharacterized protein LOC107005739 [Solanum pennellii]
Smechr0502099	2.05	2.87	2.34	12.76	8.19	9.4	2.03007	3.72575e-11	up	PREDICTED: E3 ubiquitin-protein ligase RHA1B-like [Solanum tuberosum]
Smechr0502116	7.45	7.59	6.81	18.63	29.6	26.76	1.72551	1.74422e-21	up	PREDICTED: probable LRR receptor-like serine/threonine-protein kinase At1g63430 [Solanum tuberosum]
Smechr0502121	5.16	4.15	2.89	2.23	1.67	0.58	-1.46207	0.00639971	down	PREDICTED: pathogenesis-related protein R major form [Solanum tuberosum]
Smechr0502136	1.37	7.71	3.6	0.21	0	0.05	-5.60792	1.78688e-08	down	PREDICTED: protein STAY-GREEN, chloroplastic-like isoform X1 [Solanum tuberosum]
Smechr0502141	59.06	61.73	55.11	3.52	1.56	1.57	-4.74341	3.91227e-46	down	PREDICTED: actin-104 [Nicotiana tomentosiformis]
Smechr0502145	74.16	72.71	78.19	39.24	34.82	40.04	-1.02267	2.0873e-15	down	PREDICTED: fructose-1,6-bisphosphatase, cytosolic-like [Solanum tuberosum]
Smechr0502155	0.23	0.51	0.16	1.11	2.31	1.49	2.39328	0.000357079	up	putative ribonuclease h protein, partial [Nicotiana attenuata]
Smechr0502165	285.18	242.93	207.74	128.64	77.46	53.23	-1.52321	4.05207e-06	down	PREDICTED: probable carboxylesterase 120 [Solanum tuberosum]
Smechr0502179	0	0.15	0	124.68	145.11	151.19	11.4164	8.64265e-55	up	PREDICTED: uncharacterized oxidoreductase At4g09670-like [Nicotiana attenuata]
Smechr0502182	109.9	111.25	94.32	207.31	216.91	262.33	1.07617	2.23869e-17	up	PREDICTED: ATP synthase delta chain, chloroplastic [Nicotiana tomentosiformis]
Smechr0502185	0.23	0.12	0.17	1.4	0.54	1.27	2.59551	7.2677e-05	up	PREDICTED: transcription factor TGA1 [Solanum pennellii]
Smechr0502197	65.64	47.18	55.92	15.7	17.8	14.43	-1.85787	1.18725e-30	down	PREDICTED: acetyl-CoA carboxylase 1 [Solanum tuberosum]
Smechr0502200	0.1	0.1	0.02	0.56	0.34	0.53	2.68573	0.000278314	up	PREDICTED: probable glucan 1,3-beta-glucosidase A [Solanum lycopersicum]
Smechr0502202	7.97	4.08	4.28	0.97	1.45	0.65	-2.45406	1.37341e-09	down	PREDICTED: probable glucan 1,3-beta-glucosidase A [Solanum lycopersicum]
Smechr0502203	67.96	64.51	70.95	18.71	29.12	35	-1.35415	1.93253e-10	down	PREDICTED: ethylene-responsive transcription factor RAP2-13-like [Solanum lycopersicum]
Smechr0502206	1.17	1.35	2.06	0.22	0.04	0.38	-2.88214	2.40878e-05	down	PREDICTED: uncharacterized protein LOC107062862 [Solanum tuberosum]
Smechr0502213	1.62	1.46	1.11	0.11	0.06	0.38	-2.94722	0.000114574	down	PREDICTED: probable carbohydrate esterase At4g34215 [Solanum lycopersicum]
Smechr0502221	47.24	64.47	55.92	37.3	20.63	20.7	-1.11989	0.000189869	down	serine/threonine-protein kinase SAPK1-like [Solanum tuberosum]
Smechr0502236	62.21	58.75	47.08	4.2	6.74	4.92	-3.45933	3.39869e-51	down	PREDICTED: agamous-like MADS-box protein AGL27 isoform X2 [Solanum pennellii]
Smechr0502237	7.33	6.18	3.83	1.85	3.54	2.49	-1.19002	0.000458671	down	PREDICTED: RING-H2 finger protein ATL54-like [Nicotiana sylvestris]
Smechr0502264	3.67	3.71	2	6.93	9.83	7.4	1.32156	2.90136e-05	up	PREDICTED: MADS-box transcription factor 23-like [Nicotiana tabacum]
Smechr0502272	1068.35	1056.5	1120.91	0	0	0	-17.2767	3.12746e-48	down	PREDICTED: acetyl-CoA-benzylalcohol acetyltransferase-like [Solanum tuberosum]
Smechr0502273	449.94	452.91	461.46	799.37	958.55	1101.96	1.01684	2.796e-16	up	Tubulin alpha chain [Capsicum baccatum]
Smechr0502278	2.81	3.79	4.47	19.24	14.7	13.72	2.06514	4.81623e-13	up	PREDICTED: branched-chain-amino-acid aminotransferase 2, chloroplastic-like [Solanum tuberosum]
Smechr0502288	7.27	6.92	7.29	11.34	17.06	16.61	1.01336	1.26142e-06	up	PREDICTED: LIM domain-containing protein WLIM1-like [Nicotiana tomentosiformis]
Smechr0502289	17.83	15.85	14.55	6.74	9.28	8.6	-1.0192	6.4341e-06	down	hypothetical protein BC332_30913 [Capsicum chinense]
Smechr0502300	0.59	0.66	1.27	5.05	5.17	3.74	2.41643	8.52306e-08	up	PREDICTED: zinc finger protein ZAT10-like [Solanum tuberosum]
Smechr0502319	2.36	8.64	4.96	1.38	2.5	3	-1.28039	0.0123617	down	PREDICTED: UDP-glucose flavonoid 3-O-glucosyltransferase 7-like [Solanum tuberosum]
Smechr0502326	0.31	0.41	0.21	2.29	1	1.4	2.29972	3.17157e-06	up	hypothetical protein T459_30838 [Capsicum annuum]
Smechr0502330	0.39	0.6	0.34	0.88	1.38	1.08	1.27503	0.000472963	up	PREDICTED: serine/threonine-protein kinase 38-like [Capsicum annuum]
Smechr0502334	0.28	0	0	4.35	3	5.01	5.45001	4.09073e-08	up	hypothetical protein BC332_31077 [Capsicum chinense]
Smechr0502336	0.14	0.11	0.05	0.41	0.32	0.62	2.14158	0.000283639	up	hypothetical protein CQW23_28793 [Capsicum baccatum]
Smechr0502339	6.32	3.76	7.03	0	0	0	-9.71099	4.59545e-15	down	PREDICTED: BRI1 kinase inhibitor 1 [Solanum tuberosum]
Smechr0502362	20.07	20.8	21.64	54.4	47.86	45.75	1.2033	5.16773e-15	up	mature anther-specific protein LAT61 [Solanum lycopersicum]
Smechr0502366	3.81	5	3.77	2.05	1.85	1.83	-1.17434	0.000109256	down	PREDICTED: outer envelope pore protein 24A, chloroplastic-like [Solanum tuberosum]
Smechr0502403	1.78	1.18	2.94	0.72	0.44	0.77	-1.65924	0.00297062	down	PREDICTED: E3 ubiquitin-protein ligase ATL23-like [Solanum lycopersicum]
Smechr0502412	0	0.3	0.1	0.78	0.81	1.4	2.83733	0.0012798	up	PREDICTED: L-ascorbate oxidase homolog [Solanum lycopersicum]
Smechr0502436	35.04	32.55	40.06	18.91	19.95	16.62	-1.00137	3.69343e-10	down	PREDICTED: AT-hook motif nuclear-localized protein 10-like [Solanum tuberosum]
Smechr0502455	15.79	12.66	12.76	31.95	32.18	32.52	1.18834	3.54331e-21	up	PREDICTED: protein EARLY FLOWERING 3 [Solanum tuberosum]
Smechr0502462	2.15	3.56	2.59	5.55	7.94	8.75	1.36563	1.05449e-06	up	PREDICTED: uncharacterized protein LOC101266707 [Solanum lycopersicum]
Smechr0502471	11.22	12.59	10.14	14.96	26.4	29.41	1.00179	0.000148973	up	PREDICTED: protein PAM68, chloroplastic [Solanum pennellii]
Smechr0502483	0.08	0	0.11	2.67	5.75	3.2	5.90865	4.6504e-14	up	PREDICTED: rop guanine nucleotide exchange factor 14 [Solanum tuberosum]
Smechr0502486	137.87	147.5	139.74	53.33	38.26	24.05	-1.90567	1.14578e-10	down	PREDICTED: TMV resistance protein N-like [Solanum tuberosum]
Smechr0502487	219.3	279.9	247.52	38.98	23.43	16.84	-3.26139	7.99806e-24	down	PREDICTED: TMV resistance protein N-like [Solanum tuberosum]
Smechr0502488	0.12	0.06	0	2.06	3.97	4.33	5.8148	1.60888e-09	up	PREDICTED: uncharacterized acetyltransferase At3g50280-like isoform X2 [Solanum lycopersicum]
Smechr0502490	12.41	12.49	9.44	3.23	4.93	5.47	-1.38392	6.4841e-09	down	PREDICTED: uncharacterized acetyltransferase At3g50280-like isoform X1 [Solanum lycopersicum]
Smechr0502491	9.75	8.84	6.18	3.02	3.28	2.95	-1.46177	1.31107e-09	down	PREDICTED: alkylated DNA repair protein alkB homolog 8 [Solanum pennellii]
Smechr0502492	5.21	6.06	5.49	1.88	2.85	2.98	-1.17452	1.78726e-07	down	PREDICTED: uncharacterized acetyltransferase At3g50280-like isoform X2 [Solanum lycopersicum]
Smechr0502497	4.55	5.69	4.95	2.68	0.96	2.43	-1.34702	0.00445104	down	--
Smechr0502507	1.49	0.89	1.21	2.78	2.95	2.85	1.21751	0.000350932	up	PREDICTED: uncharacterized protein LOC101256165 isoform X2 [Solanum lycopersicum]
Smechr0502525	39.65	53.11	41.56	28.55	22.91	15.64	-1.03457	0.000233094	down	PREDICTED: pathogenesis-related protein STH-2-like [Solanum tuberosum]
Smechr0502526	9.56	11.03	7.97	3.08	5.45	4.16	-1.22608	1.21195e-06	down	PREDICTED: oxidation resistance protein 1-like isoform X2 [Solanum pennellii]
Smechr0502532	0.34	0.86	0.36	1.39	1.72	2.72	1.84704	0.000286957	up	PREDICTED: acyl-coenzyme A thioesterase 9, mitochondrial-like [Solanum tuberosum]
Smechr0502536	14.17	16.75	16.48	44.04	68.76	67.11	1.86714	5.55917e-22	up	PREDICTED: UDP-glycosyltransferase 74E2-like [Solanum lycopersicum]
Smechr0502538	1.07	3.24	2.35	0.13	0.36	0.82	-2.42358	0.000497412	down	PREDICTED: acetyl-CoA-benzylalcohol acetyltransferase-like [Capsicum annuum]
Smechr0502560	24.53	31.77	25.41	7.51	12.96	16.94	-1.18666	0.000176001	down	PREDICTED: TMV resistance protein N-like [Solanum tuberosum]
Smechr0502580	7.64	9.67	6.3	80.45	150.4	192.59	4.1047	2.24331e-38	up	PREDICTED: uncharacterized protein LOC107850030 [Capsicum annuum]
Smechr0502598	13.66	11.25	14.39	5	7.22	7.84	-1.02529	2.64939e-06	down	PREDICTED: cyclin-dependent kinase inhibitor 4-like [Solanum pennellii]
Smechr0502611	1.79	1.08	0.7	0	0	0.03	-6.77768	3.11517e-07	down	PREDICTED: probable magnesium transporter NIPA2 [Solanum tuberosum]
Smechr0502617	0.85	0.68	0.67	2.32	3.74	3.78	2.10941	1.26652e-10	up	PREDICTED: adenosylhomocysteinase [Solanum pennellii]
Smechr0502624	1514.54	1541.91	1567.25	0	0	0	-18.2005	2.23498e-53	down	PREDICTED: crocetin glucosyltransferase, chloroplastic-like [Solanum pennellii]
Smechr0502626	1312.07	1253.88	1096.84	2541.63	3579.38	4118.09	1.4306	9.07638e-17	up	PREDICTED: uncharacterized protein LOC107850030 [Capsicum annuum]
Smechr0502628	53.55	64.53	60.13	0.18	0.56	0.19	-7.67597	1.00668e-72	down	hypothetical protein A4A49_41078 [Nicotiana attenuata]
Smechr0502655	7.61	6.3	7.33	0.64	1.72	1.08	-2.69454	5.72693e-12	down	PREDICTED: uncharacterized protein LOC107771279 [Nicotiana tabacum]
Smechr0502657	2.51	2.54	2.06	0.55	1.04	1.4	-1.30705	0.00730759	down	PREDICTED: late embryogenesis abundant protein D-29 [Solanum tuberosum]
Smechr0502677	43.91	40.62	41.94	27.02	19.48	17.11	-1.02293	4.1909e-06	down	PREDICTED: serine carboxypeptidase-like 33 [Solanum tuberosum]
Smechr0502685	113.8	124.38	113.98	53.74	45.23	48.9	-1.29182	2.72319e-20	down	PREDICTED: ATP-citrate synthase beta chain protein 2 [Solanum tuberosum]
Smechr0502687	2.46	2.26	2.26	4.81	5.49	5.29	1.11354	7.39949e-15	up	PREDICTED: FIP1[III]
Smechr0502694	22.56	18.12	25.1	47.58	53.21	68.34	1.31092	8.04218e-12	up	PREDICTED: GATA transcription factor 16-like [Solanum tuberosum]
Smechr0502737	5.48	6.25	5.97	18.65	17.07	18.94	1.58413	5.64769e-23	up	PREDICTED: rhodanese-like/PpiC domain-containing protein 12, chloroplastic [Solanum tuberosum]
Smechr0502778	20.91	23.21	18.28	39.01	46.04	51.9	1.08637	2.21826e-11	up	PREDICTED: 50S ribosomal protein L6, chloroplastic [Solanum tuberosum]
Smechr0502788	307.33	307.4	292.52	68.98	59.85	39.04	-2.46743	1.57917e-25	down	PREDICTED: delta(12) oleic acid desaturase FAD2-like [Solanum tuberosum]
Smechr0502791	0.16	0	0	1.64	1.91	1.5	4.92972	1.916e-09	up	PREDICTED: protein ECERIFERUM 1-like [Solanum tuberosum]
Smechr0502803	12.9	10.53	12.88	28.81	34.86	44.22	1.51931	3.79118e-17	up	PREDICTED: DNA (cytosine-5)-methyltransferase CMT3 [Solanum lycopersicum]
Smechr0502806	3.33	1.93	3.01	4.79	8.45	6.42	1.19381	0.000158423	up	PREDICTED: feruloyl CoA ortho-hydroxylase 1-like [Nicotiana tabacum]
Smechr0502809	101.36	91.44	97.71	8.33	6.39	5.72	-3.86368	2.96104e-88	down	PREDICTED: probable acyl-activating enzyme 18, peroxisomal [Solanum tuberosum]
Smechr0600004	0.07	0	0.14	1.83	0.94	1.99	4.434	3.86345e-05	up	PREDICTED: uncharacterized protein LOC102580649 [Solanum tuberosum]
Smechr0600009	14.17	16.36	15.4	6.06	4.74	3.89	-1.68148	1.6831e-12	down	PREDICTED: probable receptor-like protein kinase At5g20050 [Solanum lycopersicum]
Smechr0600024	4.56	2.34	2.75	0.7	0.37	1.03	-2.22686	4.09104e-05	down	PREDICTED: universal stress protein A-like protein [Solanum tuberosum]
Smechr0600025	9.79	6.01	8.47	21.98	12.45	24.3	1.23956	0.00020075	up	PREDICTED: universal stress protein A-like protein [Solanum tuberosum]
Smechr0600030	3.25	2.5	2.27	8.77	9.08	9.49	1.72827	5.44845e-22	up	magnesium/proton exchanger [Solanum tuberosum]
Smechr0600036	328.45	363.64	360.31	664.23	964.03	897.96	1.20915	3.49392e-16	up	PREDICTED: pectinesterase-like isoform X1 [Solanum tuberosum]
Smechr0600037	0.71	0.38	0.52	0.83	1.36	1.84	1.25916	0.0109393	up	PREDICTED: polygalacturonase [Solanum tuberosum]
Smechr0600076	0	0	0	11.44	14.61	16.26	9.12002	8.23587e-14	up	--
Smechr0600095	0.22	0.3	0.1	0.35	1.01	1.21	2.00126	0.00355037	up	PREDICTED: CDT1-like protein a, chloroplastic [Solanum pennellii]
Smechr0600108	1.91	1.83	1.65	0.76	0.18	0.16	-2.2866	0.000276499	down	PREDICTED: uncharacterized protein LOC102589112 [Solanum tuberosum]
Smechr0600120	1.14	1.25	0.6	3.65	5.69	4.64	2.18051	6.0384e-09	up	PREDICTED: protein CUP-SHAPED COTYLEDON 3-like [Solanum tuberosum]
Smechr0600124	5.34	6.27	7.04	1.98	3.49	2.64	-1.25993	6.0574e-07	down	PREDICTED: serine/threonine-protein kinase tricorner [Solanum tuberosum]
Smechr0600127	0.05	0.1	0.05	49.21	48.17	55.94	9.49489	6.93273e-38	up	PREDICTED: vacuolar protein sorting-associated protein 2 homolog 3-like isoform X3 [Solanum tuberosum]
Smechr0600133	0.38	0.63	1.12	1.87	1.66	2.43	1.4302	0.00233308	up	PREDICTED: BRCA1-associated RING domain protein 1 [Solanum tuberosum]
Smechr0600141	24.89	28.44	25.08	55.04	55.72	54.96	1.03575	5.12815e-17	up	PREDICTED: histone-lysine N-methyltransferase SUVR2-like [Solanum tuberosum]
Smechr0600165	2	2.16	1.85	0.18	0.45	0.79	-2.14273	1.28333e-05	down	PREDICTED: pentatricopeptide repeat-containing protein At5g13770, chloroplastic [Solanum pennellii]
Smechr0600170	34.35	30	28.43	59.69	67.91	73.52	1.07024	7.37329e-20	up	PREDICTED: uncharacterized protein LOC102589514 [Solanum tuberosum]
Smechr0600175	1.21	0.22	0.42	2.88	3.79	2.91	2.33182	0.000595736	up	PREDICTED: serine/threonine-protein kinase prpf4B-like isoform X2 [Solanum tuberosum]
Smechr0600177	0.42	0.43	0.1	5.26	8.45	7.32	4.42112	9.40346e-13	up	PREDICTED: serine/threonine-protein kinase prpf4B-like isoform X2 [Solanum tuberosum]
Smechr0600195	4.25	6.1	8.25	16.84	23.45	22.99	1.70661	5.66269e-09	up	PREDICTED: uncharacterized protein At5g48480-like [Nicotiana tabacum]
Smechr0600214	68.42	59.73	56.73	5.28	1.86	4.22	-4.0467	1.40117e-31	down	PREDICTED: CBL-interacting serine/threonine-protein kinase 11-like [Solanum tuberosum]
Smechr0600231	4.43	6.23	4.49	9.48	19.9	17.34	1.56358	3.88858e-07	up	hypothetical protein BC332_14891 [Capsicum chinense]
Smechr0600238	164.8	197.05	220.12	669.34	409.14	333.93	1.24989	2.9208e-05	up	PREDICTED: putative protein phosphatase 2C 53 [Solanum tuberosum]
Smechr0600241	92.13	63.38	86.31	7.72	25.26	22.45	-2.19337	3.58741e-09	down	asparagine synthetase [Solanum lycopersicum]
Smechr0600243	0.95	0.86	1.46	16	19.19	15.48	3.90431	2.38468e-53	up	PREDICTED: internal alternative NAD(P)H-ubiquinone oxidoreductase A1, mitochondrial [Solanum lycopersicum]
Smechr0600252	0.24	0.36	0.34	21.11	51.89	60.63	7.08282	6.753e-58	up	PREDICTED: vacuolar cation/proton exchanger 3-like [Solanum tuberosum]
Smechr0600255	2.47	3.03	2.26	0.18	0.21	1.24	-2.31433	0.00108597	down	PREDICTED: josephin-like protein [Solanum lycopersicum]
Smechr0600256	31.33	29	25.18	84.41	109.56	125.83	1.85317	1.40655e-32	up	PREDICTED: phosphomethylpyrimidine synthase, chloroplastic [Solanum tuberosum]
Smechr0600266	31.98	28.33	27.7	0	0	0	-11.3666	1.34225e-21	down	PREDICTED: probable leucine-rich repeat receptor-like protein kinase At1g35710 [Nicotiana tabacum]
Smechr0600267	3.17	2.22	2.93	0	0	0	-8.5449	6.58493e-12	down	PREDICTED: receptor-like protein kinase [Solanum tuberosum]
Smechr0600268	3.81	3.73	3.07	0.11	0	0.44	-4.29071	3.58556e-10	down	PREDICTED: putative receptor-like protein kinase At3g47110 [Solanum lycopersicum]
Smechr0600270	11.51	11.02	10.9	4.2	6.12	5.56	-1.12605	5.4377e-09	down	Tubulin beta-2 chain [Capsicum chinense]
Smechr0600279	4.46	5.21	5.76	22.48	16.48	21.18	1.92217	1.17783e-12	up	PREDICTED: DNA-directed RNA polymerases I and III subunit RPAC2 [Solanum lycopersicum]
Smechr0600285	2.88	3.82	2.7	0	0	0.29	-5.04485	3.25385e-08	down	PREDICTED: copper transporter 6-like isoform X1 [Solanum pennellii]
Smechr0600296	30.24	33.57	32.09	3.07	6.84	6.8	-2.58471	3.0604e-20	down	PREDICTED: methylsterol monooxygenase 2-2-like [Capsicum annuum]
Smechr0600301	0	0	0	10.55	11.41	11.47	10.2717	9.3792e-18	up	PREDICTED: putative F-box/kelch-repeat protein At1g20790 [Solanum tuberosum]
Smechr0600306	5.2	5.56	3.49	34.87	43.24	42.62	3.03894	3.23146e-55	up	PREDICTED: transcription factor LUX [Solanum tuberosum]
Smechr0600315	1.87	2.42	2.56	15.59	9.36	8.96	2.27762	1.11222e-10	up	hypothetical protein CQW23_13905 [Capsicum baccatum]
Smechr0600316	0	0	0	1.19	2.37	2	6.84968	5.77416e-07	up	--
Smechr0600324	27.69	20.56	19.52	7.57	7.28	5.58	-1.76527	5.91098e-15	down	PREDICTED: expansin-A6-like [Solanum pennellii]
Smechr0600332	43.66	39.4	36.11	15.29	16	16.11	-1.37254	8.00916e-24	down	PREDICTED: probable receptor-like protein kinase At5g47070 [Solanum lycopersicum]
Smechr0600356	1.97	1.12	1.45	5.08	4.18	5.08	1.62149	2.33237e-09	up	Phosphoinositide phospholipase C 6 [Capsicum chinense]
Smechr0600369	1.02	0.91	0.69	2.33	1.83	2.36	1.27843	0.00040195	up	PREDICTED: uncharacterized protein LOC107021927 [Solanum pennellii]
Smechr0600508	480.48	492.67	518.69	198.64	158.9	220.32	-1.41108	2.05427e-17	down	hypothetical protein A4A49_15662 [Nicotiana attenuata]
Smechr0600514	79.08	122.23	114.55	60.79	16.95	16.63	-1.75125	0.0111566	down	PREDICTED: phosphatidylinositol transfer protein 1-like [Solanum pennellii]
Smechr0600525	0.91	0.9	0.66	5.84	5.46	5.52	2.73107	3.3435e-28	up	PREDICTED: protein NRT1/ PTR FAMILY 3.1-like [Solanum tuberosum]
Smechr0600551	0	0.87	0.55	3.77	2.27	2.9	2.6074	0.00205343	up	PREDICTED: uncharacterized protein LOC107825912 [Nicotiana tabacum]
Smechr0600565	49.64	95.35	44.87	0.15	0.95	0.68	-6.81335	2.48186e-43	down	trypsin proteinase inhibitor precursor [Nicotiana simulans]
Smechr0600566	16.25	41.98	42.32	0	0	0	-11.6038	2.35991e-20	down	PREDICTED: wound-induced proteinase inhibitor 2-like [Nicotiana attenuata]
Smechr0600612	0.93	1.29	1.84	5.92	6.06	7.57	2.21343	2.76986e-10	up	PREDICTED: classical arabinogalactan protein 1-like [Nicotiana tabacum]
Smechr0600650	4.28	3.75	4.81	2.16	0.53	0.49	-2.01297	0.000611584	down	PREDICTED: MLO-like protein 6 [Solanum tuberosum]
Smechr0600669	0.08	0.05	0.15	2.12	3.01	2.62	4.70329	2.952e-18	up	PREDICTED: pentatricopeptide repeat-containing protein At5g15010, mitochondrial-like [Solanum tuberosum]
Smechr0600712	0	0	0	2.93	5.26	2.77	7.62706	6.53789e-09	up	PREDICTED: pentatricopeptide repeat-containing protein At1g55890, mitochondrial-like [Solanum tuberosum]
Smechr0600713	0	0	0	3.41	3.14	2.95	7.34376	1.57021e-08	up	--
Smechr0600721	0.22	0.33	0.39	1.04	2.15	1.4	2.23386	4.56226e-06	up	PREDICTED: serine carboxypeptidase-like [Solanum lycopersicum]
Smechr0600846	34.67	32.72	30.55	69.34	82.56	66.52	1.11271	8.2658e-19	up	PREDICTED: cytochrome P450 90A1 [Solanum tuberosum]
Smechr0600873	0.64	0.85	0.54	6.15	6.6	6.98	3.23515	1.00806e-55	up	PREDICTED: uncharacterized protein LOC102599854 [Solanum tuberosum]
Smechr0600978	0.69	1.18	1.2	0.14	0.05	0.05	-3.66463	1.20512e-07	down	PREDICTED: arogenate dehydrogenase 1, chloroplastic-like [Solanum tuberosum]
Smechr0600996	3.72	7.73	5.18	2.39	2.12	1.14	-1.59642	0.000129273	down	PREDICTED: probable sodium-coupled neutral amino acid transporter 6 [Solanum tuberosum]
Smechr0601023	0.08	0.04	0.46	0.9	1.34	1.36	2.54598	0.00261637	up	PREDICTED: high mobility group B protein 7 isoform X3 [Solanum lycopersicum]
Smechr0601039	1.25	1.03	1.01	1.86	3.02	4.01	1.37983	6.48967e-05	up	PREDICTED: mini-chromosome maintenance complex-binding protein isoform X1 [Capsicum annuum]
Smechr0601052	0	0	0	4.68	7.65	5.91	10.1839	4.55324e-17	up	PREDICTED: uncharacterized protein LOC107789243 [Nicotiana tabacum]
Smechr0601060	4.07	2.8	2.98	8.02	8.69	9.4	1.36364	7.72855e-11	up	PREDICTED: transcription factor RF2b-like [Solanum pennellii]
Smechr0601071	4.06	3.8	6.69	0.55	0.16	0.28	-3.89283	1.3314e-10	down	PREDICTED: replication protein A 70 kDa DNA-binding subunit B-like [Solanum tuberosum]
Smechr0601086	4.79	5.91	5.85	24.66	17.63	15.82	1.77755	3.15216e-11	up	hypothetical protein T459_16386 [Capsicum annuum]
Smechr0601150	3.06	1.81	2.81	1.14	0.68	1.19	-1.38269	0.00129082	down	PREDICTED: methylesterase 17 [Solanum lycopersicum]
Smechr0601204	2.2	2.25	2.91	3.63	6.9	7.76	1.24613	0.00012147	up	PREDICTED: putative glycerol-3-phosphate transporter 1 [Solanum tuberosum]
Smechr0601221	1.53	1.02	1.01	6.99	6.87	9.86	2.69165	2.72975e-19	up	PREDICTED: protein EXORDIUM-like 3 [Solanum tuberosum]
Smechr0601235	2.23	5.38	2.59	14.93	8.7	6.32	1.52942	0.00137114	up	PREDICTED: transcription factor bHLH36-like [Capsicum annuum]
Smechr0601261	0.57	0.85	0.66	2.87	7.12	5.99	2.87217	1.24913e-13	up	PREDICTED: probable methyltransferase PMT15 [Solanum tuberosum]
Smechr0601264	0.41	0.36	0.45	1.49	0.57	1.72	1.598	0.0192314	up	PREDICTED: putative uncharacterized protein DDB_G0287975 isoform X2 [Solanum pennellii]
Smechr0601273	29.81	32.44	26.56	67.03	56.88	63.1	1.03543	4.48508e-12	up	Tubulin beta-3 chain [Capsicum baccatum]
Smechr0601282	1.09	0	0	4.47	5.61	5.96	3.86077	0.000193922	up	PREDICTED: DNA-directed RNA polymerase III subunit rpc3 isoform X2 [Nicotiana sylvestris]
Smechr0601319	106.09	137.23	153.45	418.54	232.37	201.7	1.07559	0.000882266	up	PREDICTED: scarecrow-like protein 8 [Solanum tuberosum]
Smechr0601321	1.42	1.07	2.04	3.39	3.64	3.58	1.17661	0.000440413	up	fertilization-related kinase 2 [Solanum chacoense]
Smechr0601327	0.44	0.66	0.45	0.22	0.28	0.29	-1.03053	0.00728397	down	PDR-type ACB transporter [Nicotiana benthamiana]
Smechr0601362	2.89	2.71	2.17	12.21	8.46	9.12	1.90819	1.33364e-14	up	PREDICTED: probable pectinesterase/pectinesterase inhibitor 34 [Solanum tuberosum]
Smechr0601364	30.29	22.48	26.87	7.31	9.53	9.26	-1.6587	4.61275e-15	down	PREDICTED: uncharacterized protein LOC107865472 [Capsicum annuum]
Smechr0601365	37.96	30.84	31.66	11.05	17.7	9.86	-1.43188	8.68604e-07	down	PREDICTED: uncharacterized protein LOC107865107 [Capsicum annuum]
Smechr0601366	49.84	45.63	37.53	16.38	13.96	13.69	-1.63028	2.56944e-17	down	--
Smechr0601367	39.64	34.92	30.84	14.49	18.44	12.43	-1.26112	4.12187e-09	down	PREDICTED: uncharacterized protein LOC107864836 [Capsicum annuum]
Smechr0601368	32.71	28.04	18.73	8.52	17.45	11.24	-1.14716	0.000624263	down	hypothetical protein BC332_16134 [Capsicum chinense]
Smechr0601369	44.49	40.67	38.31	10.96	14.91	12.18	-1.74768	5.21456e-30	down	putative ribonuclease h protein, partial [Nicotiana attenuata]
Smechr0601382	0.56	1.89	1.08	4.91	7.06	7.08	2.37628	5.47729e-05	up	PREDICTED: E3 SUMO-protein ligase SIZ1-like [Solanum tuberosum]
Smechr0601401	11.45	20.14	17.73	7.3	1.99	1.43	-2.2049	0.000137061	down	PREDICTED: AAA-ATPase At2g46620-like [Solanum tuberosum]
Smechr0601407	0.64	0.39	0.29	1.56	0.83	1.29	1.46208	0.0105643	up	PREDICTED: homeobox-leucine zipper protein ATHB-12-like [Solanum lycopersicum]
Smechr0601419	9.72	15.42	14.87	8.89	3.11	2.73	-1.45548	0.00369298	down	PREDICTED: auxin-responsive protein SAUR32-like [Solanum tuberosum]
Smechr0601426	12.89	14.24	12.41	31.96	50.84	39.22	1.57247	3.6714e-11	up	--
Smechr0601435	4.38	3.18	3.95	12.19	9.14	12.81	1.53051	3.4599e-10	up	PREDICTED: endochitinase PR4-like [Solanum pennellii]
Smechr0601490	10.86	19.62	10.91	3.51	4.29	4.47	-1.80426	3.21184e-09	down	PREDICTED: RING-H2 finger protein ATL16-like [Capsicum annuum]
Smechr0601494	7.3	7.72	9.03	0.97	0.21	0.19	-4.13603	4.3288e-13	down	PREDICTED: enoyl-CoA delta isomerase 2, peroxisomal-like [Solanum tuberosum]
Smechr0601502	22.22	17.31	17.07	47.44	62.94	52.2	1.47634	3.18171e-19	up	Alanine aminotransferase 2 [Capsicum annuum]
Smechr0601514	0.51	0.67	0.8	1.63	1.37	1.6	1.17401	0.000591417	up	PREDICTED: putative pentatricopeptide repeat-containing protein At1g03510, partial [Solanum lycopersicum]
Smechr0601531	6.07	5.97	5.26	1.75	2.33	2.96	-1.34527	5.10938e-09	down	PREDICTED: folate-biopterin transporter 1, chloroplastic-like isoform X1 [Solanum tuberosum]
Smechr0601532	42.81	55.6	49.09	28.86	22.73	17.94	-1.12036	4.49681e-06	down	hypothetical protein BC332_00502 [Capsicum chinense]
Smechr0601548	36.15	48.89	46.65	142.19	110.27	100.32	1.38365	6.739e-10	up	PREDICTED: chlorophyllase-2, chloroplastic-like [Solanum tuberosum]
Smechr0601550	17.79	15.99	26.11	6.58	1.19	1.6	-2.67741	1.62321e-05	down	PREDICTED: calmodulin-like protein 8 [Solanum tuberosum]
Smechr0601561	1.15	1.61	1.43	3.75	5.5	3.85	1.59164	3.79214e-06	up	--
Smechr0601592	4.76	6.67	4.83	2.06	2.43	2.32	-1.30293	4.54339e-06	down	uncharacterized protein LOC102586714 [Solanum tuberosum]
Smechr0601648	4.05	3.3	1.95	5.98	9.89	7.22	1.26554	0.00325744	up	PREDICTED: uncharacterized protein LOC107060136 [Solanum tuberosum]
Smechr0601762	1.86	2.76	1.8	7.45	3.95	3.88	1.22763	0.00485616	up	PREDICTED: AT-hook motif nuclear-localized protein 24-like [Capsicum annuum]
Smechr0601769	0.92	1.43	1.01	4.8	5.23	6.76	2.2717	1.63989e-12	up	PREDICTED: uncharacterized protein At4g22758-like [Solanum tuberosum]
Smechr0601770	91.16	95.99	102.68	0	0	0.04	-12.6949	1.0795e-26	down	PREDICTED: dihydrofolate reductase-like [Solanum tuberosum]
Smechr0601779	11.26	11.17	8.21	21.63	19.28	22.78	1.01746	2.41865e-07	up	hypothetical protein CQW23_14715 [Capsicum baccatum]
Smechr0601783	788.45	700.7	749.91	17.18	65.07	14.67	-4.59425	9.62931e-11	down	PREDICTED: uncharacterized protein LOC107019899 [Solanum pennellii]
Smechr0601803	5.84	4.37	5.23	16.52	22.48	19.43	1.87046	5.33064e-25	up	PREDICTED: homeobox-leucine zipper protein HAT4 [Solanum pennellii]
Smechr0601807	1.84	3.78	3.27	17.56	11.66	8.23	2.04169	2.64849e-07	up	PREDICTED: phospholipase A1-Ibeta2, chloroplastic-like [Solanum tuberosum]
Smechr0601812	2.41	2.94	3.07	0.73	0.77	0.82	-1.90525	1.52797e-12	down	PREDICTED: putative glycerol-3-phosphate transporter 4 [Solanum pennellii]
Smechr0601814	31.85	29.31	29.79	12.98	14.33	13.89	-1.18779	1.97258e-35	down	PREDICTED: GATA transcription factor 26-like isoform X2 [Solanum tuberosum]
Smechr0601823	18.25	25.38	25.75	79.58	96.1	93.29	1.90212	8.81766e-25	up	PREDICTED: uncharacterized protein LOC102600983 [Solanum tuberosum]
Smechr0601824	8.73	7.25	9.7	49.68	36.92	25.22	2.09125	9.42198e-13	up	PREDICTED: BOI-related E3 ubiquitin-protein ligase 1-like [Solanum tuberosum]
Smechr0601830	1.41	0.59	0.8	0.47	0.41	0.38	-1.18112	0.0187241	down	PREDICTED: two-component response regulator-like APRR2 [Solanum lycopersicum]
Smechr0601837	16.52	16.99	18.18	58.21	75.98	86.94	2.04304	1.62574e-35	up	PREDICTED: glycine cleavage system H protein, mitochondrial-like [Solanum tuberosum]
Smechr0601838	22.75	36.46	39.31	7.23	9.44	8.17	-2.04422	2.27568e-15	down	PREDICTED: NAC domain-containing protein 86-like [Solanum tuberosum]
Smechr0601846	3.56	2.95	3.35	0.93	1.15	0.22	-2.14304	6.43083e-05	down	PREDICTED: mitochondrial carnitine/acylcarnitine carrier-like protein [Solanum pennellii]
Smechr0601847	16.65	14.32	13.9	29.56	29.77	33.44	1.00512	1.35288e-14	up	PREDICTED: abscisic acid receptor PYR1-like [Solanum pennellii]
Smechr0601872	37.04	33.03	28.08	14.32	14.23	14.32	-1.23493	5.84856e-19	down	PREDICTED: probable transcription factor KAN2 isoform X1 [Solanum pennellii]
Smechr0601893	17.13	28.54	31.01	4.06	1.33	0.72	-3.66049	2.447e-10	down	PREDICTED: uncharacterized protein LOC102589140 [Solanum tuberosum]
Smechr0601897	0.46	0.72	0.57	1.38	2	1.6	1.4496	0.000890616	up	PREDICTED: probable sugar phosphate/phosphate translocator At4g32390 [Solanum tuberosum]
Smechr0601904	24.96	24.56	21.89	44.93	55.01	52.03	1.04267	1.55092e-23	up	PREDICTED: protein WVD2-like 6 isoform X1 [Solanum lycopersicum]
Smechr0601909	6.45	4.46	6.4	16.02	18.93	23.02	1.6931	1.54204e-15	up	PREDICTED: ATP synthase subunit b', chloroplastic [Solanum pennellii]
Smechr0601910	8.36	14.01	19.52	44.79	48.62	93.08	2.08871	4.67433e-08	up	PREDICTED: 14 kDa proline-rich protein DC2.15-like [Capsicum annuum]
Smechr0601912	10.15	7.26	8.97	20.99	24.01	27.9	1.41873	1.2768e-15	up	PREDICTED: UDP-glycosyltransferase 71K1-like [Capsicum annuum]
Smechr0601920	64.68	53.82	52.33	27.79	29.5	30.58	-1.00204	2.70265e-18	down	PREDICTED: uncharacterized protein LOC107023472 [Solanum pennellii]
Smechr0601965	0.84	0.17	0.65	2.04	3.7	2.62	2.28209	0.000343259	up	PREDICTED: ABC transporter G family member 32-like [Solanum pennellii]
Smechr0601976	0.74	0.64	1.29	2.31	2.62	3.6	1.61719	6.0849e-05	up	PREDICTED: protein SENSITIVE TO PROTON RHIZOTOXICITY 1-like [Solanum tuberosum]
Smechr0601981	39.97	36.88	36.02	79.9	84.49	104.18	1.20413	9.0903e-20	up	PREDICTED: 50S ribosomal protein L21, chloroplastic [Solanum tuberosum]
Smechr0602001	101.26	94.61	98.97	25.97	32.44	31.66	-1.75994	5.80311e-66	down	PREDICTED: probable alkaline/neutral invertase D [Solanum lycopersicum]
Smechr0602011	8.09	8.42	8.9	0.72	4.7	4.01	-1.50924	0.0095501	down	PsbJ, partial (chloroplast) [Montinia caryophyllacea]
Smechr0602017	2	2.52	1.75	5.8	5.15	5.79	1.3799	1.7551e-09	up	PREDICTED: GDSL esterase/lipase 2-like [Capsicum annuum]
Smechr0602038	7.56	5.28	4.97	0.07	0.16	0.14	-5.67882	1.4588e-14	down	PREDICTED: agamous-like MADS-box protein AGL11 isoform X2 [Solanum lycopersicum]
Smechr0602060	3.14	2.94	3.33	0.77	1.57	1.68	-1.29048	0.000431271	down	hypothetical protein BC332_02192 [Capsicum chinense]
Smechr0602061	12.76	13.36	15.77	20.74	52.92	43.47	1.41642	2.99954e-06	up	PREDICTED: bifunctional aspartokinase/homoserine dehydrogenase 1, chloroplastic-like [Solanum tuberosum]
Smechr0602077	48.79	55.66	51.06	93.07	110.56	118.63	1.00126	7.58011e-17	up	PREDICTED: probable glycosyltransferase At3g07620 [Solanum tuberosum]
Smechr0602078	27.22	27.29	34.21	9.63	11.61	11.14	-1.5057	4.30877e-19	down	PREDICTED: uncharacterized protein LOC102580100 [Solanum tuberosum]
Smechr0602090	0.91	1.26	1.11	2.79	3.06	2.28	1.2596	1.24885e-05	up	PREDICTED: uncharacterized protein LOC107021740 [Solanum pennellii]
Smechr0602093	1.65	3.07	2.38	0.53	1.3	1.26	-1.26775	0.0138153	down	PREDICTED: uncharacterized protein LOC107022622 [Solanum pennellii]
Smechr0602106	5.39	4.89	4.42	3.38	0.86	0.92	-1.50885	0.00741459	down	PREDICTED: glutamate receptor 2.9-like [Capsicum annuum]
Smechr0602119	5.57	2.48	5.02	1.64	1.78	1.19	-1.54462	0.000255183	down	PREDICTED: uncharacterized protein LOC102600721 [Solanum tuberosum]
Smechr0602135	36.75	38.07	40.58	153.75	74.7	40.06	1.20418	0.00555063	up	PREDICTED: putative receptor-like protein kinase At1g72540 [Solanum tuberosum]
Smechr0602138	0.42	0.38	0.27	1.1	0.79	0.53	1.15146	0.0115784	up	PREDICTED: protein Brevis radix-like 2 [Solanum tuberosum]
Smechr0602161	13.15	12.52	15.78	0.21	0	0	-7.59318	4.70707e-18	down	PREDICTED: LOW QUALITY PROTEIN: protein ROOT HAIR DEFECTIVE 3-like [Nicotiana attenuata]
Smechr0602162	58.45	54.17	68.97	0	0	0	-10.9245	8.64215e-20	down	--
Smechr0602176	8.71	9.69	7.37	26.27	16.3	14.79	1.12874	5.52414e-05	up	PREDICTED: ELF3-like protein 2 isoform X1 [Solanum lycopersicum]
Smechr0602178	1.73	1.3	2.04	2.98	5.29	3.34	1.13696	0.000733517	up	PREDICTED: transcription factor bHLH87-like [Solanum tuberosum]
Smechr0602182	10.58	13.94	14.15	4.55	2.68	3.09	-1.93868	4.04961e-11	down	PREDICTED: putative late blight resistance protein homolog R1A-3 [Solanum tuberosum]
Smechr0602183	4.48	3.13	3.8	1.11	1.06	0.56	-2.10409	1.35668e-07	down	PREDICTED: inositol oxygenase 1-like [Solanum pennellii]
Smechr0602187	0.77	1.39	0.93	9.78	9.15	10.85	3.22719	1.14405e-32	up	PREDICTED: protein IQ-DOMAIN 14-like [Solanum lycopersicum]
Smechr0602192	35.02	34.41	32.78	40.36	96.53	86.23	1.06342	0.000207589	up	PREDICTED: ethylene-responsive transcription factor TINY-like [Solanum tuberosum]
Smechr0602202	8.15	11.78	10.34	57.03	33.71	31.71	1.98733	2.36339e-08	up	PREDICTED: photosystem I reaction center subunit VI-1, chloroplastic-like [Solanum lycopersicum]
Smechr0602206	1	0.63	0.55	1.3	2.67	1.94	1.38561	0.0040299	up	PREDICTED: uncharacterized protein LOC102579339 [Solanum tuberosum]
Smechr0602207	6.5	7.07	8.63	2.32	1.32	1.63	-2.10724	3.62654e-12	down	PREDICTED: mitochondrial arginine transporter BAC2-like [Solanum pennellii]
Smechr0602220	0.16	0.08	0	3.25	5.04	6.34	5.87502	5.89522e-10	up	Auxin-responsive protein IAA1 [Capsicum baccatum]
Smechr0602221	10.02	12.92	11.45	36.35	29.32	32.5	1.47317	1.22396e-14	up	Protein CDI [Capsicum annuum]
Smechr0602240	13.95	15.02	17.68	6.68	7.15	8.45	-1.11625	6.38967e-08	down	PREDICTED: uncharacterized protein LOC102592148 [Solanum tuberosum]
Smechr0602254	2.99	2.04	2.96	11.4	5.4	2.65	1.27131	0.0176206	up	PREDICTED: SNF1-related protein kinase regulatory subunit gamma-like PV42a [Solanum pennellii]
Smechr0602255	13.81	15.98	14.39	0.78	1.47	3.03	-3.12729	4.99637e-14	down	PREDICTED: uncharacterized protein LOC101243721 [Solanum lycopersicum]
Smechr0602259	14.52	13.61	12.87	36.43	42.54	41.75	1.51159	2.16862e-67	up	PREDICTED: protein TSS [Solanum tuberosum]
Smechr0602260	0.68	0.42	0.65	0.88	1.51	2.27	1.3529	0.0163773	up	PREDICTED: pyrophosphate-energized vacuolar membrane proton pump-like [Solanum lycopersicum]
Smechr0602263	3.5	3.53	5.42	8.25	11.55	12.93	1.3346	2.46345e-06	up	PREDICTED: triphosphate tunel metalloenzyme 3-like [Solanum tuberosum]
Smechr0602264	0.53	0.54	0.34	0.5	3.82	2.18	2.13024	0.00603972	up	PREDICTED: phosphopantothenoylcysteine decarboxylase subunit VHS3-like [Solanum tuberosum]
Smechr0602278	4.67	4.66	3.5	11.4	10.99	10.72	1.32898	4.37024e-15	up	PREDICTED: uncharacterized protein LOC102606228 isoform X2 [Solanum tuberosum]
Smechr0602280	5.44	3.93	3.86	14.74	6.44	7.26	1.08893	0.00434711	up	PREDICTED: CBL-interacting serine/threonine-protein kinase 25-like [Solanum tuberosum]
Smechr0602302	1.34	1.01	1.07	0.47	0.11	0.54	-1.63594	0.00338722	down	Respiratory burst oxidase -like protein D [Capsicum baccatum]
Smechr0602323	28.94	30.71	24.89	61.16	79.93	71.72	1.28404	5.35392e-22	up	PREDICTED: serine carboxypeptidase-like 45 [Solanum pennellii]
Smechr0602328	1.47	1.44	2.1	4.55	3.17	3.72	1.15106	0.000105909	up	PREDICTED: probable inactive receptor kinase At1g48480 [Solanum tuberosum]
Smechr0602334	6.28	5.13	6.89	3.39	2.48	2.71	-1.13038	2.43906e-05	down	PREDICTED: uncharacterized protein LOC102586921 [Solanum tuberosum]
Smechr0602354	0.15	0.39	0.56	5.22	1.47	1.8	2.92009	9.20976e-05	up	PREDICTED: uncharacterized protein LOC109120423 [Solanum lycopersicum]
Smechr0602370	23.31	22.09	21.77	5.05	8.07	5.89	-1.8745	1.53729e-23	down	PREDICTED: serine/threonine-protein kinase 16-like isoform X1 [Solanum pennellii]
Smechr0602373	2.66	3.54	3.61	0	0	0	-7.27092	3.438e-08	down	PREDICTED: uncharacterized protein LOC107855369 [Capsicum annuum]
Smechr0602388	0.92	0.97	0.96	2.63	3.22	4.69	1.8316	1.24211e-07	up	PREDICTED: transcription factor TCP5-like [Solanum tuberosum]
Smechr0602412	1.22	1.59	1.38	0.49	0.09	0.25	-2.34858	2.03226e-05	down	PREDICTED: probable LRR receptor-like serine/threonine-protein kinase At1g74360 [Solanum tuberosum]
Smechr0602420	18.19	14.39	13.14	2.53	9.28	6.85	-1.35821	0.000550626	down	PREDICTED: cyclic dof factor 3-like [Solanum tuberosum]
Smechr0602425	96.07	90.16	82.37	25.91	49.81	42.66	-1.23887	1.47742e-08	down	Myb-related protein [Capsicum chinense]
Smechr0602435	37.34	32.51	37.39	7.88	6.52	5.59	-2.45938	8.46899e-38	down	PREDICTED: ABC transporter A family member 7-like [Solanum tuberosum]
Smechr0602436	15.88	14.41	13.7	3.2	3.21	2.87	-2.28523	2.75543e-58	down	PREDICTED: ABC transporter A family member 11-like [Solanum tuberosum]
Smechr0602439	1.21	1.01	1.27	0.21	0.12	0.05	-3.18032	1.40108e-07	down	PREDICTED: probable WRKY transcription factor 61 isoform X2 [Solanum tuberosum]
Smechr0602446	10.75	10.37	11.59	44.62	17.74	13.05	1.19338	0.00808177	up	PREDICTED: short-chain type dehydrogenase/reductase-like [Solanum pennellii]
Smechr0602455	0.72	1	0.81	0.07	0.05	0.12	-3.43048	1.17485e-07	down	PREDICTED: HIPL1 protein [Solanum tuberosum]
Smechr0602467	53.52	45.04	50.46	20.4	23.76	24.14	-1.17261	8.12637e-25	down	PREDICTED: betaine aldehyde dehydrogenase, chloroplastic-like [Solanum tuberosum]
Smechr0602470	1.45	2.11	2.78	4.04	6.04	7.46	1.40325	3.0663e-05	up	nucleobase-ascorbate transporter 6 [Solanum lycopersicum]
Smechr0602477	6.99	7.01	5.71	21.98	28.6	30.82	1.9974	1.55302e-34	up	PREDICTED: serine/threonine-protein kinase HT1 [Solanum lycopersicum]
Smechr0602545	11.2	12.56	12.94	5.01	5.06	5.38	-1.2945	5.7907e-15	down	PREDICTED: alcohol dehydrogenase-like 6 [Solanum tuberosum]
Smechr0602552	16.19	18.59	18.02	8.54	8.94	8.09	-1.0914	7.69705e-12	down	PREDICTED: probable 18S rRNA (guanine-N(7))-methyltransferase [Capsicum annuum]
Smechr0602554	0.87	1.08	0.65	1.26	2.74	3.46	1.45687	0.0022663	up	PREDICTED: kinase-interacting family protein-like [Solanum tuberosum]
Smechr0602557	0.94	1.9	1.42	7.45	3.45	1.5	1.5264	0.0132223	up	PREDICTED: mitochondrial import inner membrane translocase subunit TIM14-3-like [Solanum pennellii]
Smechr0602559	0	0.29	0	1.9	2.87	7.83	5.3778	2.45404e-07	up	PREDICTED: CASP-like protein 4D1 [Solanum tuberosum]
Smechr0602560	0	0.44	0.28	17.14	25.94	45.57	6.89197	8.23869e-19	up	PREDICTED: CASP-like protein 4D1 [Solanum tuberosum]
Smechr0602598	7.34	7.93	10.51	63.44	37.11	43.32	2.44618	9.8212e-18	up	PREDICTED: heavy metal-associated isoprenylated plant protein 3-like [Capsicum annuum]
Smechr0602606	0.48	0.48	0.4	1.42	1.57	2.28	1.90982	1.88351e-06	up	PREDICTED: syntaxin-22-like [Solanum tuberosum]
Smechr0602614	2.66	2.89	3.88	4.75	7.28	7.75	1.00793	0.0015304	up	PREDICTED: uncharacterized protein LOC102581634 [Solanum tuberosum]
Smechr0602615	31.12	28.27	27.98	6.08	6.7	7	-2.18819	1.31365e-77	down	PREDICTED: aluminum-activated malate transporter 4-like [Solanum tuberosum]
Smechr0602666	11.87	10.69	13.42	3.21	3.92	4.06	-1.73582	4.63135e-23	down	PREDICTED: inositol transporter 1 [Solanum tuberosum]
Smechr0602689	3.08	2.86	3.53	1.36	1.03	1.73	-1.24222	1.71044e-05	down	PREDICTED: F-box/WD-40 repeat-containing protein At5g21040-like [Solanum tuberosum]
Smechr0602705	0	0.03	0.04	3.93	4.8	4.77	7.55115	4.59998e-29	up	hypothetical protein CQW23_26709 [Capsicum baccatum]
Smechr0602706	29.27	50.61	58.49	9.39	6.08	5.57	-2.75525	3.52089e-15	down	PREDICTED: putative calcium-binding protein CML19 [Solanum tuberosum]
Smechr0602707	35.1	40.21	40.96	20.51	17.38	15.72	-1.15635	2.19658e-10	down	PREDICTED: outer envelope protein 61 [Solanum tuberosum]
Smechr0602708	21.14	23.1	25.61	12.45	10.28	10.88	-1.09676	7.40601e-09	down	PREDICTED: uncharacterized protein LOC101264331 [Solanum lycopersicum]
Smechr0602716	0.15	0.13	0.05	2.51	0.86	2.14	4.02934	3.16959e-09	up	hypothetical protein BC332_17272 [Capsicum chinense]
Smechr0602724	124.1	164.71	152.73	559.04	380.75	336.84	1.4989	3.97388e-09	up	PREDICTED: probable CCR4-associated factor 1 homolog 9 [Solanum tuberosum]
Smechr0602725	4.58	8.63	6.57	20.63	11.51	12.57	1.14569	0.00154626	up	PREDICTED: protein YLS9-like [Capsicum annuum]
Smechr0602745	4583	5527.48	4976.34	9963.13	12208.9	11190.3	1.09551	1.02428e-18	up	PREDICTED: uncharacterized protein LOC102600541 [Solanum tuberosum]
Smechr0602747	0.11	0	0.14	1.04	1.12	1.28	3.75193	7.51398e-07	up	PREDICTED: protein FAF-like, chloroplastic [Solanum lycopersicum]
Smechr0602754	1.83	1.48	1.32	0.78	0.53	0.49	-1.38649	0.000139729	down	PREDICTED: transcription factor TGA2 [Solanum pennellii]
Smechr0602764	21.65	49.83	29.62	26.9	11.16	11.21	-1.05689	0.0173756	down	Cytochrome 94C1 [Capsicum baccatum]
Smechr0602783	1.38	1.12	1.15	0.17	0.39	0.34	-2.07998	9.75489e-07	down	PREDICTED: putative phospholipid:diacylglycerol acyltransferase 2 [Solanum tuberosum]
Smechr0602791	6.02	3.89	4.6	2.56	2.4	2.45	-1.00892	9.50445e-06	down	hypothetical protein A4A49_08100 [Nicotiana attenuata]
Smechr0602794	1.98	2.04	1.38	0.55	0.59	1.12	-1.30109	0.00405087	down	PREDICTED: zinc finger protein ZAT5-like [Solanum tuberosum]
Smechr0602798	0.46	0.19	0.2	1.65	1.07	1.84	2.37754	2.46377e-07	up	PREDICTED: sister chromatid cohesion 1 protein 1 [Solanum lycopersicum]
Smechr0602799	0.68	0.47	0.53	1.42	1.12	1.98	1.38673	0.000296624	up	PREDICTED: T-complex protein 1 subunit beta [Nicotiana tomentosiformis]
Smechr0602806	15.32	14.85	14.88	5.17	3.63	4.21	-1.82637	9.35628e-21	down	ATP-binding cassette sub-family F member 2 [Capsicum annuum]
Smechr0602824	1.55	2.53	2.09	1.27	0.51	0.79	-1.28815	0.00280558	down	PREDICTED: protein ENHANCED DISEASE RESISTANCE 2-like isoform X1 [Solanum pennellii]
Smechr0602837	1.83	1.37	2.28	0.57	0.95	0.96	-1.20309	0.0180413	down	PREDICTED: adenylate kinase isoenzyme 6 homolog [Solanum tuberosum]
Smechr0602852	0.27	0.72	0.37	2.82	2.67	3.53	2.67877	2.33745e-10	up	AP2 transcription factor SlAP2e [Solanum lycopersicum]
Smechr0602859	2.11	2.22	2.42	7.29	10.64	11.18	2.05164	3.9845e-25	up	PREDICTED: 125 kDa kinesin-related protein-like [Solanum tuberosum]
Smechr0602863	12.93	14.21	15.77	55.6	43.58	45.82	1.71695	2.91855e-20	up	PREDICTED: exocyst complex component EXO70A1-like [Solanum tuberosum]
Smechr0602866	6.31	5.98	6.45	1.43	0.62	0.36	-2.97683	3.94274e-06	down	PREDICTED: aquaporin TIP1-3-like [Solanum tuberosum]
Smechr0602867	5.08	7.38	6.21	1.66	0.66	0.19	-2.90167	6.23676e-06	down	PREDICTED: transcription factor MYB48-like [Solanum tuberosum]
Smechr0602893	0.74	1.02	0.89	72.05	9.6	2.87	5.014	3.7196e-05	up	PREDICTED: heat shock cognate 70 kDa protein 1 [Solanum tuberosum]
Smechr0602902	10.96	11.57	11.37	7.83	3.13	2.65	-1.33079	0.00160577	down	hypothetical protein BC332_17298 [Capsicum chinense]
Smechr0602903	3406.97	4060.16	4693.41	1052.9	1432.09	1685.93	-1.6021	3.64551e-15	down	metallotionein-like protein [Capsicum chinense]
Smechr0602935	4.54	4.23	4.63	8.36	12.77	10.96	1.2059	2.69656e-11	up	PREDICTED: uncharacterized protein LOC101263914 isoform X2 [Solanum lycopersicum]
Smechr0602941	1.93	2.96	3.22	6.22	5.63	8.94	1.3057	5.91852e-05	up	proliferating cell nuclear antigen [Solanum lycopersicum]
Smechr0602947	118.04	118.66	114.78	43.46	48	44.41	-1.41656	2.59114e-63	down	PREDICTED: protein NRT1/ PTR FAMILY 8.1-like [Solanum tuberosum]
Smechr0602957	0.2	0.23	0.39	0.61	0.78	1	1.4921	0.00396575	up	PREDICTED: cell division control protein 6 homolog B [Solanum tuberosum]
Smechr0602965	0.11	0.14	0.07	0.87	0.54	0.94	2.84494	4.75858e-09	up	PREDICTED: ABC transporter G family member 31-like [Solanum tuberosum]
Smechr0602975	0.35	0.57	0.54	4.24	3.18	2.83	2.77405	1.09195e-11	up	PREDICTED: gibberellin 2-beta-dioxygenase 8 [Solanum tuberosum]
Smechr0602990	0.45	0.55	0.59	1.38	2.38	2.61	1.93322	2.71675e-07	up	PREDICTED: serine/threonine-protein kinase STY17 [Solanum tuberosum]
Smechr0602994	77.05	71.9	77.67	37.04	40.1	39.43	-1.00487	3.79103e-30	down	PREDICTED: transcription initiation factor TFIID subunit 15b [Capsicum annuum]
Smechr0602998	5.43	4.26	4.66	12.35	15.01	15.27	1.52281	8.63086e-21	up	PREDICTED: UDP-glycosyltransferase 87A1-like [Solanum tuberosum]
Smechr0602999	4.76	6.28	8.24	0	0	0	-8.56399	1.20689e-11	down	PREDICTED: LOB domain-containing protein 12-like [Solanum tuberosum]
Smechr0603005	13.78	12.21	11.86	4.28	5.18	5.63	-1.3739	2.56499e-19	down	PREDICTED: protein NUCLEAR FUSION DEFECTIVE 4 [Nicotiana tabacum]
Smechr0603007	5.54	6.75	7.43	0.62	0.26	0.06	-4.41544	1.80487e-14	down	PREDICTED: LOB domain-containing protein 13 [Solanum pennellii]
Smechr0603028	3.54	3.45	2.21	12.64	15.16	15.75	2.19801	3.49261e-25	up	PREDICTED: cytochrome P450 714C2-like [Solanum tuberosum]
Smechr0603030	2.79	4.81	3.4	0.08	0.27	0.47	-3.82546	1.53084e-08	down	PREDICTED: LOB domain-containing protein 1-like [Solanum tuberosum]
Smechr0603039	4.47	3.89	2.94	8.68	6.7	8.91	1.06891	1.68343e-05	up	PREDICTED: cytochrome b561 and DOMON domain-containing protein At3g07570-like [Solanum tuberosum]
Smechr0603073	12.86	16.14	14.62	27.13	33.76	29.57	1.00258	2.29038e-10	up	PREDICTED: putative ER lumen protein-retaining receptor C28H8.4 [Capsicum annuum]
Smechr0603108	105.61	102.02	97.27	219.67	200.95	263.33	1.12169	3.27962e-16	up	PREDICTED: photosystem I reaction center subunit IV A, chloroplastic [Solanum tuberosum]
Smechr0603127	0.14	0.34	0.46	10.22	5.11	9.25	4.67436	2.74276e-19	up	PREDICTED: protein LIGHT-DEPENDENT SHORT HYPOCOTYLS 4-like isoform X1 [Solanum tuberosum]
Smechr0603131	20.94	42.75	30.71	16.28	12.67	15.08	-1.14351	0.000117485	down	PREDICTED: myb-related protein Myb4-like [Solanum tuberosum]
Smechr0603145	7.46	6.42	5.97	15.67	20.1	17.77	1.38464	2.53805e-21	up	PREDICTED: F-box/LRR-repeat protein 17-like [Solanum lycopersicum]
Smechr0603161	16.53	16.53	23.84	2.08	4.87	3.65	-2.49314	1.60911e-13	down	PREDICTED: non-specific lipid-transfer protein-like protein At5g64080 isoform X1 [Solanum tuberosum]
Smechr0603180	0.34	0.39	0.16	2.77	1.08	1.69	2.62484	0.000128957	up	hypothetical protein CQW23_16144 [Capsicum baccatum]
Smechr0603184	3.93	4.28	2.82	14.01	10.47	11.01	1.65484	2.53499e-11	up	PREDICTED: LRR receptor-like serine/threonine-protein kinase ERL1 [Nicotiana sylvestris]
Smechr0603185	3.13	4.39	3.47	14.9	9.6	15.83	1.83662	3.78052e-09	up	PREDICTED: histone H2AX-like [Solanum tuberosum]
Smechr0603187	2.66	2.59	1.84	7.66	7.88	7.78	1.68013	1.26858e-15	up	Rho GTPase-activating protein 2 [Capsicum baccatum]
Smechr0603200	78.02	82.68	96.5	45.72	35.14	39.8	-1.1322	1.85456e-09	down	PREDICTED: universal stress protein A-like protein [Solanum tuberosum]
Smechr0603205	14.84	12.77	13.45	29.29	35.67	38.45	1.28371	2.52749e-22	up	hypothetical protein CQW23_15700 [Capsicum baccatum]
Smechr0700001	0.54	0.61	0.41	7.88	19.81	19.56	4.86607	1.17248e-24	up	PREDICTED: uncharacterized protein LOC107854223 [Capsicum annuum]
Smechr0700006	2.03	2.1	1.39	0.43	0.87	0.63	-1.56924	6.20429e-05	down	PREDICTED: RING-H2 finger protein ATL13-like [Solanum tuberosum]
Smechr0700021	2.51	2.07	3.47	7.02	5.69	6.46	1.20693	3.74711e-05	up	PREDICTED: uncharacterized protein LOC102583496 [Solanum tuberosum]
Smechr0700026	337.7	327.31	361.05	157.74	155.12	140.98	-1.21952	7.70587e-23	down	PREDICTED: xylose isomerase [Solanum tuberosum]
Smechr0700031	0.53	0.73	0.51	1.6	1.27	1.87	1.38905	0.009492	up	PREDICTED: pathogenesis-related protein PR-1-like [Solanum tuberosum]
Smechr0700049	6.7	5.43	4.8	17.31	12.58	18.52	1.48088	3.50574e-09	up	zinc finger transcription factor SlZFP2 [Solanum lycopersicum]
Smechr0700050	72.91	112.48	103.54	507.47	216.68	167.51	1.60812	0.000120966	up	PREDICTED: cytochrome P450 94A1-like [Solanum tuberosum]
Smechr0700056	0.7	0.46	0.46	1.43	1.24	1.87	1.45364	0.000149656	up	PREDICTED: protein trichome birefringence-like 5 [Solanum tuberosum]
Smechr0700102	2.03	2.02	1.62	0.45	0.75	1.44	-1.15952	0.0125237	down	hypothetical protein BC332_17802 [Capsicum chinense]
Smechr0700103	25.33	23.27	26.94	9.01	10.9	9.52	-1.40885	4.82358e-24	down	PREDICTED: NADP-dependent glyceraldehyde-3-phosphate dehydrogenase [Solanum tuberosum]
Smechr0700118	8.81	9.77	6.54	18.18	16.38	21.16	1.10866	3.69457e-08	up	PREDICTED: lysosomal Pro-X carboxypeptidase [Solanum tuberosum]
Smechr0700125	1.94	2.45	2.17	0.47	0.74	0.3	-2.17812	1.43319e-08	down	PREDICTED: vegetative cell wall protein gp1-like isoform X1 [Capsicum annuum]
Smechr0700127	1.96	2.48	1.46	0.14	0.11	0.09	-4.16807	4.63448e-09	down	--
Smechr0700132	1.17	1.58	2.63	3.88	3.76	5.69	1.25009	0.000549217	up	PREDICTED: DNA replication licensing factor MCM5 [Solanum tuberosum]
Smechr0700158	0.71	0.88	1	5.66	3.68	4.42	2.36917	1.10001e-10	up	PREDICTED: uncharacterized protein LOC104648246 [Solanum lycopersicum]
Smechr0700168	101.82	107.52	67.25	1.06	5.83	5.58	-4.54229	6.94649e-22	down	metallocarboxypeptidase inhibitor IIa precursor [Solanum tuberosum]
Smechr0700170	2.2	1.46	1.63	11.04	19.67	17.63	3.13896	1.06099e-23	up	PREDICTED: protein CHLORORESPIRATORY REDUCTION 6, chloroplastic [Solanum tuberosum]
Smechr0700194	6.55	5.23	5.58	13.15	12.34	13.99	1.1439	2.38387e-13	up	PREDICTED: heparanase-like protein 3 isoform X1 [Solanum pennellii]
Smechr0700219	58.4	78.25	66.98	21.7	27.19	24.04	-1.53168	1.33254e-19	down	PREDICTED: heptahelical transmembrane protein 1-like [Capsicum annuum]
Smechr0700227	1.57	1.48	1.7	0.34	0.46	0.49	-1.94343	1.55261e-11	down	PREDICTED: uncharacterized protein LOC102592718 [Solanum tuberosum]
Smechr0700238	1.22	1.56	1.02	2.97	2.89	3.24	1.21888	0.00336579	up	transcription factor MYB82-like [Solanum tuberosum]
Smechr0700239	12.6	13.76	12.25	4.84	6.29	6.22	-1.20367	3.64719e-10	down	PREDICTED: auxin-responsive protein IAA20-like [Capsicum annuum]
Smechr0700247	0.95	1.17	0.81	1.39	2.16	3.12	1.13206	0.0035298	up	PREDICTED: uncharacterized protein LOC102581466 [Solanum tuberosum]
Smechr0700262	66.19	71.12	72.17	7.01	22.85	16.46	-2.24603	7.77676e-11	down	PREDICTED: EIN3-binding F-box protein 1-like [Nicotiana attenuata]
Smechr0700271	6.14	5.01	5.03	13.08	17.8	13.61	1.41302	3.9927e-15	up	PREDICTED: 4-coumarate--CoA ligase 2-like [Solanum tuberosum]
Smechr0700287	22.94	21.57	20.14	46.15	57.55	65.13	1.33532	1.71145e-18	up	PREDICTED: macrophage migration inhibitory factor homolog [Solanum lycopersicum]
Smechr0700295	24.66	16.21	19.36	34.83	44.83	48.46	1.04082	3.92367e-08	up	PREDICTED: protein CHLOROPLAST IMPORT APPARATUS 2-like isoform X1 [Solanum tuberosum]
Smechr0700299	10.17	10.75	6.51	12.7	33.54	29.44	1.40361	4.94199e-05	up	PREDICTED: probable inactive purple acid phosphatase 27 [Solanum lycopersicum]
Smechr0700301	2.84	3.82	2.55	5.4	11.31	9.58	1.45436	0.000122772	up	PREDICTED: protein ariadne-1-like [Nicotiana tabacum]
Smechr0700409	6.56	6.62	5.24	10.98	32.63	24.31	1.81782	8.78474e-06	up	--
Smechr0700410	3.04	3.23	3.7	4.04	9.82	8.78	1.11736	0.0149703	up	--
Smechr0700428	0.14	0.05	0.1	1.38	0.73	1.8	3.67594	1.8723e-11	up	PREDICTED: cadmium/zinc-transporting ATPase HMA3-like isoform X1 [Solanum pennellii]
Smechr0700434	3.5	23.23	5.06	0	0.13	0	-8.01665	2.23385e-06	down	PREDICTED: histidine decarboxylase-like [Solanum tuberosum]
Smechr0700439	2.7	2.22	1.98	0	0	0	-7.52444	5.59597e-09	down	PREDICTED: uncharacterized protein LOC104235009 [Nicotiana sylvestris]
Smechr0700494	17	14.06	15.46	1.74	1.25	1.18	-3.51577	5.17788e-57	down	PREDICTED: uncharacterized protein LOC102598425 [Solanum tuberosum]
Smechr0700495	13.3	10.29	10.54	0.6	0.81	0.71	-4.05713	1.58145e-21	down	PREDICTED: uncharacterized protein LOC102598425 [Solanum tuberosum]
Smechr0700525	1.27	1.28	0.96	0.34	0.34	0.39	-1.75801	0.000775269	down	PREDICTED: uncharacterized protein LOC107059375 [Solanum tuberosum]
Smechr0700573	15.32	24.5	19.3	8.82	5.01	5.36	-1.65342	5.49547e-07	down	PREDICTED: isoflavone 3'-hydroxylase-like [Solanum tuberosum]
Smechr0700590	1.55	1.98	1.49	2.95	7.05	9.91	1.922	4.4591e-05	up	PREDICTED: phospholipase A2-alpha [Solanum tuberosum]
Smechr0700594	36.48	29.97	30.75	9.92	19.48	20.35	-1.02461	6.20272e-05	down	PREDICTED: F-box protein At5g07610-like [Solanum tuberosum]
Smechr0700597	0.22	0.17	0.21	1.64	1.77	1.45	2.98302	1.93228e-06	up	hypothetical protein A4A49_49095 [Nicotiana attenuata]
Smechr0700647	0.36	0.27	0.19	0.84	0.52	0.76	1.34757	0.00266133	up	PREDICTED: uncharacterized protein LOC102606054 [Solanum tuberosum]
Smechr0700666	0.16	0.76	0.38	1.7	1.11	2.13	1.88528	0.00297034	up	PREDICTED: peroxidase 16 [Solanum lycopersicum]
Smechr0700674	65.49	57.48	67.47	32.38	20.92	21.45	-1.38009	3.0609e-09	down	Plasma membrane ATPase [Capsicum annuum]
Smechr0700684	48.45	44.7	46.9	19.15	18.94	18.87	-1.34055	2.19218e-42	down	PREDICTED: alpha-aminoadipic semialdehyde synthase-like isoform X1 [Solanum tuberosum]
Smechr0700817	3.78	4.97	3.61	9.68	11.31	14.96	1.48995	2.02621e-10	up	PREDICTED: transcription factor bHLH68 isoform X1 [Solanum tuberosum]
Smechr0700918	0	0	0	4.88	7.25	9.04	7.42297	1.55798e-08	up	PREDICTED: translation machinery-associated protein 22-like [Solanum pennellii]
Smechr0700937	24.36	22.05	23.62	63.39	49.4	53.13	1.20759	1.75316e-12	up	PREDICTED: tetraspanin-2-like [Solanum lycopersicum]
Smechr0700961	11.82	7.29	6.75	1.44	0.71	0.83	-3.1386	2.6085e-07	down	--
Smechr0701004	19.83	9.36	20.02	0	0	0	-8.1907	3.16512e-10	down	PREDICTED: spastin [Nicotiana sylvestris]
Smechr0701035	0.67	1.34	1.28	2.63	3.35	2.73	1.34889	0.00307867	up	PREDICTED: uncharacterized protein LOC107862995 [Capsicum annuum]
Smechr0701037	18.92	17.55	15.05	35.93	45.01	46.74	1.26196	4.16273e-19	up	PREDICTED: chlorophyll a-b binding protein P4, chloroplastic [Solanum tuberosum]
Smechr0701051	5.41	7.94	5.08	0.9	0.69	0.94	-2.8993	1.8508e-18	down	hypothetical protein CQW23_17043 [Capsicum baccatum]
Smechr0701074	0.84	1.17	0.96	2.89	1.68	2.27	1.16853	0.00392804	up	PREDICTED: heat shock factor protein HSF30-like [Solanum tuberosum]
Smechr0701103	1.08	0.65	0.92	2.55	2.75	2.7	1.54797	1.17065e-05	up	PREDICTED: uncharacterized protein LOC101258807 [Solanum lycopersicum]
Smechr0701133	1.05	0.74	0.4	2.45	1.69	2.48	1.5691	0.0115524	up	unnamed protein product [Coffea canephora]
Smechr0701135	1.55	0.95	1.04	3.59	3.77	3.76	1.61166	1.73257e-05	up	PREDICTED: uncharacterized protein LOC102597788 [Solanum tuberosum]
Smechr0701140	5.23	3.85	4.11	8.78	10.44	11.63	1.17923	8.87078e-11	up	PREDICTED: replication protein A 70 kDa DNA-binding subunit D-like [Solanum tuberosum]
Smechr0701239	23.09	23.82	22.52	8.44	9.95	12.07	-1.23739	4.05295e-12	down	PREDICTED: ATP-dependent helicase rhp16-like [Solanum pennellii]
Smechr0701240	17.09	23.38	15.39	6.38	12.68	9.38	-1.03296	0.00109498	down	PREDICTED: ATP-dependent helicase rhp16-like [Solanum lycopersicum]
Smechr0701249	0.5	0.5	0.63	5.43	1.02	1.12	2.22181	0.000967989	up	PREDICTED: microtubule-associated protein TORTIFOLIA1 [Solanum tuberosum]
Smechr0701251	2.31	3.22	2.22	5.76	6.4	5.93	1.17821	0.00075816	up	Kinesin-like protein NACK1 [Capsicum chinense]
Smechr0701252	4.47	2.69	2.84	7.3	7.89	7.11	1.11741	0.000469386	up	PREDICTED: kinesin-like protein NACK2 [Solanum lycopersicum]
Smechr0701291	1.48	1.26	1.34	2.34	3.12	3.87	1.14197	6.17436e-05	up	PREDICTED: replication protein A 70 kDa DNA-binding subunit B-like [Solanum tuberosum]
Smechr0701293	16.04	15.75	14.79	29.17	33.61	41.46	1.11324	2.72848e-12	up	PREDICTED: peroxiredoxin Q, chloroplastic [Solanum tuberosum]
Smechr0701302	0.24	0	0.23	30.68	41.14	41.27	7.83753	2.7018e-25	up	PREDICTED: zeaxanthin epoxidase, chloroplastic isoform X2 [Solanum pennellii]
Smechr0701311	0	0	0	5	5.76	4.51	8.12175	9.13827e-11	up	PREDICTED: probable inactive ATP-dependent zinc metalloprotease FTSHI 3, chloroplastic [Nicotiana tabacum]
Smechr0701312	0.08	0	0	1.04	1.57	1.09	5.55739	1.66341e-06	up	PREDICTED: probable polyribonucleotide nucleotidyltransferase 1, chloroplastic [Solanum tuberosum]
Smechr0701323	7.93	7.58	8.36	18.71	16.48	17.56	1.10205	2.90957e-14	up	PREDICTED: subtilisin-like protease SBT1.7 [Solanum tuberosum]
Smechr0701388	38.47	40.45	36.75	69.57	79.74	89.96	1.00038	3.38779e-17	up	chaperonin 21 precursor [Solanum lycopersicum]
Smechr0701406	7.76	9.75	7.14	50.7	54.43	59.89	2.69836	3.77964e-37	up	hypothetical protein F511_29948 [Dorcoceras hygrometricum]
Smechr0701447	2.55	2.72	2.6	5.18	9.02	6.31	1.32499	0.000988524	up	PREDICTED: organic cation/carnitine transporter 7-like [Solanum tuberosum]
Smechr0701454	3.38	2.6	2.17	1.06	1.3	0.76	-1.4311	0.00237923	down	PREDICTED: guanine nucleotide-binding protein subunit gamma 2-like [Capsicum annuum]
Smechr0701460	0.25	0.67	0.82	0.62	2.24	3.34	1.748	0.0113167	up	PREDICTED: probably inactive leucine-rich repeat receptor-like protein kinase IMK2 [Solanum tuberosum]
Smechr0701463	21.92	17.67	16.33	35.63	40.62	41.65	1.03251	6.3054e-14	up	PREDICTED: UDP-glycosyltransferase 71K1-like [Solanum tuberosum]
Smechr0701472	59.44	44.92	49.05	17.12	18.47	16.8	-1.59241	2.41913e-29	down	PREDICTED: root phototropism protein 2 [Solanum tuberosum]
Smechr0701475	65.74	57.48	53.41	9.91	10.92	11.99	-2.47174	2.87692e-42	down	--
Smechr0701478	12.45	11.76	11.85	27.14	29.55	29.93	1.21858	2.41405e-28	up	PREDICTED: anthocyanidin 3-O-glucosyltransferase 6-like [Solanum pennellii]
Smechr0701487	68.36	83.16	87.27	42.46	24.55	24.33	-1.41622	7.77228e-07	down	PREDICTED: VQ motif-containing protein 22-like [Solanum tuberosum]
Smechr0701492	38.91	30.74	41	12.95	9.99	7.87	-1.87844	3.34377e-14	down	PREDICTED: gamma aminobutyrate transaminase 1, mitochondrial isoform X1 [Solanum pennellii]
Smechr0701502	11.92	12.39	12.26	25.54	34.06	31.34	1.26286	7.09488e-20	up	SGA [Solanum tuberosum]
Smechr0701507	0.9	4.09	2.34	0.65	0.14	0.09	-3.04305	0.000274591	down	scopoletin glucosyltransferase-like [Solanum tuberosum]
Smechr0701521	44.15	32.35	30.48	20.05	12.22	11.61	-1.30814	3.56372e-06	down	transcription factor PIF4 [Solanum lycopersicum]
Smechr0701523	45.58	57.18	48.49	15.55	20.92	21.11	-1.44607	2.36482e-19	down	PREDICTED: probable polyamine oxidase 2 [Solanum tuberosum]
Smechr0701578	14.29	15.01	16.57	8.9	2.58	1.32	-1.84126	0.00274319	down	PREDICTED: uncharacterized protein LOC101246548 isoform X1 [Solanum lycopersicum]
Smechr0701584	0.23	0.55	0.32	0.97	0.68	1.53	1.49171	0.00554028	up	PREDICTED: protein JASON-like [Capsicum annuum]
Smechr0701606	2.09	1.34	1.28	3.26	4.97	5.12	1.45081	1.26474e-06	up	PREDICTED: uncharacterized protein LOC107062862 [Solanum tuberosum]
Smechr0701607	2.88	1.13	0.62	8.53	9.13	8.47	2.47001	8.66089e-06	up	PREDICTED: uncharacterized protein LOC107787164 [Nicotiana tabacum]
Smechr0701608	1.74	0.7	1.34	3.91	6.75	7.25	2.18563	0.000125242	up	PREDICTED: uncharacterized protein LOC107060529 [Solanum tuberosum]
Smechr0701609	1.41	0.61	0.1	3.2	4.55	3.42	2.37388	0.00118757	up	PREDICTED: uncharacterized protein LOC107057783 [Solanum tuberosum]
Smechr0701614	14.24	8.5	20.58	32.13	33.83	30.02	1.0978	0.00343649	up	PREDICTED: 2-alkenal reductase (NADP(+)-dependent)-like [Solanum tuberosum]
Smechr0701618	0.11	0	0.1	0.95	2.02	2.18	4.5429	1.24653e-06	up	PREDICTED: 2-alkenal reductase (NADP(+)-dependent)-like [Solanum tuberosum]
Smechr0701622	16.88	22.76	21.1	74.71	34.42	31.98	1.19475	0.00104391	up	PREDICTED: aspartic proteinase nepenthesin-2-like [Solanum tuberosum]
Smechr0701630	1.03	1.77	1.19	5.15	2.48	3.95	1.50862	0.000112035	up	Zinc finger protein CONSTANS-LIKE 9 [Capsicum baccatum]
Smechr0701658	24.14	22.54	21.74	0.05	0.03	0	-9.788	4.89818e-31	down	PREDICTED: uncharacterized protein LOC102601862 [Solanum tuberosum]
Smechr0701678	85.27	120.3	104.88	185.38	233.39	313.2	1.18069	7.84334e-08	up	PREDICTED: fasciclin-like arabinogalactan protein 2 [Solanum tuberosum]
Smechr0701683	0.08	0.17	0	2.85	2.16	3.04	4.97883	7.47986e-12	up	PREDICTED: SNF1-related protein kinase regulatory subunit beta-2-like isoform X1 [Solanum pennellii]
Smechr0701696	2.38	1.26	2.4	18.59	23.82	16.7	3.24518	1.96641e-27	up	PREDICTED: uncharacterized protein LOC101267715 [Solanum lycopersicum]
Smechr0701710	9.69	7.07	8.76	12.42	23.12	24.97	1.18679	0.00030095	up	--
Smechr0701719	1.44	1.15	0.97	0.49	0.57	0.46	-1.27844	0.00772789	down	hypothetical protein CQW23_17061 [Capsicum baccatum]
Smechr0701725	215.54	207.79	258.24	125.49	103.46	119	-1.01225	1.73151e-09	down	PREDICTED: dehydrogenase/reductase SDR family member 4 [Solanum tuberosum]
Smechr0701742	4.78	4.26	5.56	12.65	11.07	12.12	1.25204	2.28572e-05	up	PREDICTED: protein DETOXIFICATION 2-like [Nicotiana tomentosiformis]
Smechr0701757	5.29	4.69	4.92	11.26	9.43	10.52	1.02852	3.92239e-05	up	PREDICTED: uncharacterized protein LOC107025193 [Solanum pennellii]
Smechr0701761	23.55	26.3	24.23	45.27	57.62	75.94	1.2173	4.87e-10	up	fasciclin-like arabinogalactan protein 2 precursor [Solanum lycopersicum]
Smechr0701782	164.72	172.06	156.99	58.26	113.3	85.2	-1.00073	4.46763e-06	down	PREDICTED: ribonuclease 3-like protein 3 [Solanum tuberosum]
Smechr0701784	75.58	96.62	84.46	52.17	26.58	20.61	-1.38973	0.000114949	down	LysM receptor-like kinase isoform 1 precursor [Solanum lycopersicum]
Smechr0701803	0.2	0.57	0.3	2.27	1.4	2.11	2.40278	2.03452e-06	up	PREDICTED: nucleobase-ascorbate transporter 1 isoform X1 [Solanum lycopersicum]
Smechr0701808	4.19	5.92	5.28	15.18	15.56	15.97	1.55415	4.80314e-19	up	glucan endo-1,3-beta-glucosidase 12-like precursor [Solanum tuberosum]
Smechr0701811	0.83	0.67	2.24	8.55	5.36	3.93	2.21394	0.00112838	up	hypothetical protein VITISV_038988 [Vitis vinifera]
Smechr0701816	0.98	1.46	0.9	9.92	13.25	13.41	3.40386	1.84261e-35	up	PREDICTED: GDSL esterase/lipase At2g42990-like [Solanum tuberosum]
Smechr0701822	1.64	1.69	1.79	0.17	0.59	0.79	-1.79128	0.000832537	down	--
Smechr0701827	20.06	25.51	24.56	12.13	2.93	3.47	-1.92529	0.000226848	down	PREDICTED: probable tyrosine-protein phosphatase At1g05000 isoform X1 [Solanum tuberosum]
Smechr0701839	3.35	6.45	4.63	20.44	15.95	10.9	1.67702	5.06882e-06	up	PREDICTED: benzyl alcohol O-benzoyltransferase [Solanum lycopersicum]
Smechr0701845	7.6	10.7	9.44	26.56	43.55	48.79	2.03935	2.52541e-16	up	fatty acid hydroperoxide lyase [Solanum tuberosum]
Smechr0701846	1.6	1	1.37	0.47	0.42	0.64	-1.42052	0.00156468	down	PREDICTED: putative late blight resistance protein homolog R1B-16 [Solanum tuberosum]
Smechr0701854	0	0.17	0	4.82	6.08	4.87	6.43105	5.71512e-07	up	hypothetical protein BC332_27727 [Capsicum chinense]
Smechr0701855	0	0	0	2.46	8.5	5.76	7.47053	6.31484e-08	up	hypothetical protein STB1_57t00015 [Solanum tuberosum]
Smechr0701872	0	0	0	0.46	0.96	1.17	7.52036	1.97724e-08	up	PREDICTED: uncharacterized ATP-dependent helicase C23E6.02-like [Solanum tuberosum]
Smechr0701888	10.07	9.48	10.46	5.55	2.83	1.62	-1.60227	0.000295915	down	PREDICTED: glycine-rich cell wall structural protein 1-like isoform X2 [Solanum pennellii]
Smechr0701889	6.15	8.16	7.41	51.92	20.28	17.06	2.02521	2.84123e-06	up	PREDICTED: L-ascorbate oxidase homolog [Nicotiana attenuata]
Smechr0701896	15.89	20.18	18.49	8.35	8.19	8.01	-1.19725	2.5919e-13	down	PREDICTED: probable beta-1,3-galactosyltransferase 2 [Nicotiana attenuata]
Smechr0701913	0.32	0.45	0.23	2.73	4.37	2.15	3.15077	4.10345e-10	up	PREDICTED: syntaxin-132-like isoform X2 [Solanum tuberosum]
Smechr0701915	14.1	13.58	13.81	0	0	0	-9.93332	1.39744e-16	down	PREDICTED: transcription factor MYB90-like [Solanum tuberosum]
Smechr0701931	0.51	0.72	0.83	3.32	3.87	5.7	2.59553	3.65763e-10	up	PREDICTED: leucine-rich repeat extensin-like protein 3 [Solanum tuberosum]
Smechr0701942	36.93	51.36	50.18	197.06	87.56	80.03	1.37606	0.000322228	up	PREDICTED: uncharacterized protein LOC102604346 [Solanum tuberosum]
Smechr0701945	2.42	2.35	2.25	7.91	4.86	6.49	1.42511	6.23068e-08	up	PREDICTED: BTB/POZ domain-containing protein At3g22104 [Solanum tuberosum]
Smechr0701949	318.13	367.83	336.7	709.3	867.04	922.87	1.23822	3.57686e-23	up	xyloglucan endotransglycosylase/hydrolase 16 precursor [Solanum lycopersicum]
Smechr0701951	11.16	9.54	9.36	3.38	5.02	3.11	-1.43653	4.55223e-08	down	PREDICTED: fasciclin-like arabinogalactan protein 21 [Solanum tuberosum]
Smechr0701952	1.35	2.05	1.74	5.28	5.7	6.2	1.69234	3.71014e-15	up	PREDICTED: disease resistance RPP13-like protein 4 [Solanum tuberosum]
Smechr0701953	0.13	0.28	0.29	2.47	0.98	1.58	2.8268	2.83437e-08	up	hypothetical protein BC332_18957 [Capsicum chinense]
Smechr0701954	0.1	0.26	0.23	1.07	0.45	0.89	1.98656	0.00107709	up	hypothetical protein BC332_18957 [Capsicum chinense]
Smechr0701962	0.98	1.35	0.81	22.84	27.8	25.8	4.56163	4.27911e-116	up	PREDICTED: receptor-like serine/threonine-protein kinase SD1-7 [Solanum tuberosum]
Smechr0701967	1.65	2.9	2.04	0.4	0.35	0.29	-2.70476	6.00411e-12	down	PREDICTED: G-type lectin S-receptor-like serine/threonine-protein kinase At4g03230 [Solanum tuberosum]
Smechr0701976	50.99	54.07	54.33	30.07	25.89	24.93	-1.0182	1.63822e-11	down	PREDICTED: mitogen-activated protein kinase kinase kinase 1-like [Solanum lycopersicum]
Smechr0701979	9.06	7.88	9.39	2.83	3.32	3.02	-1.57138	6.53981e-12	down	PREDICTED: universal stress protein A-like protein isoform X1 [Solanum tuberosum]
Smechr0701984	11.23	19.75	12.73	38.21	43.23	26.9	1.26632	1.44536e-05	up	PREDICTED: transcription factor WER-like [Solanum pennellii]
Smechr0701995	4.81	7.66	7.31	14.01	17.07	23.5	1.40628	2.32421e-07	up	PREDICTED: uncharacterized GPI-anchored protein At4g28100 [Solanum tuberosum]
Smechr0701999	0.62	0.44	1.52	1.81	3.32	2.41	1.47383	0.0206029	up	hypothetical protein BC332_09686 [Capsicum chinense]
Smechr0702001	15.57	14.82	11.41	77.82	27.1	18.07	1.55548	0.00286087	up	hypothetical protein CQW23_17324 [Capsicum baccatum]
Smechr0702002	28.44	25.6	20.91	89.7	64.1	46.3	1.39171	2.09078e-06	up	PREDICTED: uncharacterized protein LOC102588506 [Solanum tuberosum]
Smechr0702003	16.49	17.23	13.48	118.07	30.69	23.99	1.87535	0.000790129	up	hypothetical protein CQW23_17319 [Capsicum baccatum]
Smechr0702005	13.58	17.65	20.78	2.8	2.52	1.54	-2.96714	2.92343e-19	down	PREDICTED: uncharacterized protein LOC102588506 [Solanum tuberosum]
Smechr0702006	12.63	15.93	13.11	148.87	63.97	63.65	2.71253	2.0046e-12	up	PREDICTED: uncharacterized protein LOC107024556 [Solanum pennellii]
Smechr0702008	71.65	61.02	60.12	19.39	23.12	24.32	-1.57481	6.10145e-36	down	hypothetical protein [Solanum tuberosum]
Smechr0702016	1.49	2.1	1.1	3.23	3.45	4.13	1.1603	0.000100872	up	PREDICTED: B3 domain-containing transcription factor VRN1-like isoform X3 [Solanum lycopersicum]
Smechr0702025	82.74	91.2	87.02	33.3	18.19	17.78	-1.93903	8.08195e-11	down	PREDICTED: uncharacterized protein LOC107877310 [Capsicum annuum]
Smechr0702035	9.4	7.55	7.2	17.67	28.77	22.17	1.45528	3.08351e-10	up	PREDICTED: FBD-associated F-box protein At2g26860-like [Solanum lycopersicum]
Smechr0702039	37.09	43.38	46.34	61.33	95.13	128.33	1.10544	1.61994e-05	up	PREDICTED: putative cell wall protein [Solanum pennellii]
Smechr0702048	5.78	6.17	5.1	8.84	14.21	16.13	1.14416	8.21303e-07	up	PREDICTED: ethylene-responsive transcription factor ERF054 [Solanum pennellii]
Smechr0702061	5.18	3.61	4.87	0.03	0.12	0.11	-5.75809	5.15636e-38	down	PREDICTED: uncharacterized protein LOC102595357 [Solanum tuberosum]
Smechr0702069	3.74	4.09	3.8	9.42	9.13	17.29	1.57168	4.55117e-07	up	PREDICTED: uncharacterized protein LOC107026055 [Solanum pennellii]
Smechr0702073	92.73	91.85	90.46	52.23	39.27	38.66	-1.11381	1.10292e-09	down	PREDICTED: probable serine/threonine-protein kinase At1g54610 isoform X2 [Solanum tuberosum]
Smechr0702075	1.2	0.66	0.79	0.33	0.2	0.08	-2.12618	0.00104575	down	PREDICTED: O-acyltransferase WSD1-like [Solanum tuberosum]
Smechr0702092	12.05	9.71	10.79	24.73	25.36	22.66	1.1186	3.42111e-14	up	S-alkyl-thiohydroximate lyase-like [Solanum lycopersicum]
Smechr0702110	28.92	45.03	44.87	211.11	116.83	86.79	1.7769	1.47147e-06	up	PREDICTED: glutaredoxin-C9-like [Solanum pennellii]
Smechr0702121	3.12	2.88	2.75	9.73	14.08	17.64	2.18966	1.00812e-18	up	Basic leucine zipper 61 [Capsicum baccatum]
Smechr0702134	4.15	5.32	6.2	0	0	0	-9.43262	1.57415e-14	down	PREDICTED: protein trichome birefringence-like 42 [Solanum pennellii]
Smechr0702160	3.9	3.83	3.6	2.23	1.23	1.9	-1.11008	0.00145591	down	PREDICTED: peroxidase P7-like [Solanum tuberosum]
Smechr0702182	4.2	5.25	5.2	1.87	1.08	2.27	-1.52237	0.0055368	down	PREDICTED: F-box/kelch-repeat protein At3g23880-like [Nicotiana tomentosiformis]
Smechr0702186	0.22	0.19	0.18	1.7	1.01	1.16	2.69442	1.35471e-08	up	PREDICTED: G-type lectin S-receptor-like serine/threonine-protein kinase SD2-5 [Solanum lycopersicum]
Smechr0702190	3.8	2.36	2.42	9.84	9.38	9.2	1.69283	1.80559e-12	up	PREDICTED: cytochrome P450 CYP72A219 [Solanum lycopersicum]
Smechr0702191	15.04	16.73	17.68	0.48	0.55	2.17	-3.98766	8.80714e-12	down	--
Smechr0702194	0	0	0	1.72	3.36	2.65	7.4075	1.89823e-08	up	nematode resistance-like protein [Solanum tuberosum]
Smechr0702195	0	0	0	2.5	1.79	2.61	7.06059	1.26568e-07	up	nematode resistance-like protein, partial [Solanum tuberosum subsp. andigenum]
Smechr0702204	9.32	11.14	9.6	2.4	1.25	0.58	-2.84421	9.87416e-10	down	PREDICTED: heat stress transcription factor A-4c-like [Solanum tuberosum]
Smechr0702229	2.55	2.46	2.98	0.71	0.23	0.41	-2.57704	6.16807e-07	down	PREDICTED: protodermal factor 1 [Solanum lycopersicum]
Smechr0702249	3.92	2.61	3.78	0.92	0.38	1.13	-2.11725	2.84129e-05	down	PREDICTED: uncharacterized protein LOC107878508 [Capsicum annuum]
Smechr0702253	287.38	307.98	345.23	211.15	82.73	62.02	-1.41469	0.00107795	down	PREDICTED: uncharacterized protein LOC101251303 [Solanum lycopersicum]
Smechr0702254	10.37	15.22	23.6	3.73	1.02	0.69	-3.18898	8.14003e-07	down	hypothetical protein T459_20431 [Capsicum annuum]
Smechr0702277	0.07	0.06	0.05	0.44	0.3	0.25	2.44417	7.35795e-05	up	PREDICTED: leucine-rich repeat receptor-like serine/threonine-protein kinase At1g17230 [Solanum tuberosum]
Smechr0702281	54.58	48.8	54.55	127.81	113.92	135.98	1.21525	1.58483e-20	up	peroxisomal (S)-2-hydroxy-acid oxidase GLO1 [Solanum lycopersicum]
Smechr0702283	15.87	17.7	23.36	79.08	66.44	58.32	1.79852	3.28258e-15	up	putative 9-cis-epoxycarotenoid dioxygenase [Solanum tuberosum]
Smechr0702288	5.73	5.6	5.28	1.09	0.78	0.83	-2.65101	1.88311e-23	down	PREDICTED: interactor of constitutive active ROPs 1-like [Solanum tuberosum]
Smechr0702296	5.57	7.5	7.11	2.83	1.3	1.35	-1.90395	1.85856e-06	down	PREDICTED: proline-rich receptor-like protein kinase PERK2 [Nicotiana tomentosiformis]
Smechr0702307	0.09	0.1	0.01	0.77	0.51	0.65	3.24822	1.72679e-07	up	hypothetical protein BC332_19694 [Capsicum chinense]
Smechr0702309	18.9	21.24	19.58	46.57	49.13	52.97	1.26969	2.45605e-28	up	PREDICTED: persulfide dioxygenase ETHE1 homolog, mitochondrial [Solanum tuberosum]
Smechr0702320	29.46	44.76	36.78	23.06	10.65	11.93	-1.30633	0.000191194	down	PREDICTED: receptor-like serine/threonine-protein kinase At1g78530 [Solanum pennellii]
Smechr0702322	26.21	23.57	27.89	51.33	64.95	70.61	1.21489	5.84022e-16	up	PREDICTED: peptide methionine sulfoxide reductase B1, chloroplastic isoform X2 [Solanum tuberosum]
Smechr0702326	0.22	0.3	0.18	1.3	1.17	2.34	2.71947	2.15055e-06	up	PREDICTED: protein Jade-1 [Solanum tuberosum]
Smechr0702336	4.91	3.94	4.1	16.18	20.18	19.8	2.06864	9.94212e-33	up	PREDICTED: transcription factor bHLH120-like isoform X1 [Solanum tuberosum]
Smechr0702337	3.73	2.9	3.13	0.4	0.2	0.98	-2.65653	2.66341e-06	down	PREDICTED: transcription factor bHLH120-like [Solanum tuberosum]
Smechr0702340	0.59	0.37	0.36	1.38	1.75	2.02	1.92182	1.20891e-05	up	PREDICTED: uncharacterized protein LOC102582863 [Solanum tuberosum]
Smechr0702360	0.33	0.25	0.4	2.18	1.19	1.39	2.24358	4.3931e-06	up	PREDICTED: protein LIGHT-DEPENDENT SHORT HYPOCOTYLS 7-like [Capsicum annuum]
Smechr0702363	10.35	12.08	10.85	0.28	0.27	0.14	-5.62411	2.03241e-36	down	PREDICTED: epidermis-specific secreted glycoprotein EP1-like [Solanum pennellii]
Smechr0702364	839.94	897.3	851.57	531.87	233.94	157.23	-1.50045	0.000282327	down	PREDICTED: epidermis-specific secreted glycoprotein EP1-like [Solanum pennellii]
Smechr0702383	1.04	3.28	2.04	0	0.15	0.22	-4.16465	1.05673e-06	down	PREDICTED: uncharacterized protein LOC101263830 isoform X1 [Solanum lycopersicum]
Smechr0702384	99.65	179.6	168.34	77.17	46.16	43.29	-1.4588	8.65229e-06	down	PREDICTED: uncharacterized protein LOC102600810 [Solanum tuberosum]
Smechr0702386	0.14	0.49	0.24	2.55	2.3	5.65	3.54042	2.45248e-09	up	PREDICTED: basic leucine zipper 34-like [Solanum tuberosum]
Smechr0702388	12.93	10.45	11.9	21.05	24.49	29.85	1.04613	8.33092e-11	up	PREDICTED: uncharacterized protein LOC107026220 [Solanum pennellii]
Smechr0702406	11.75	11.48	13.64	3.49	4.22	5.02	-1.58475	4.6504e-12	down	PREDICTED: squamosa promoter-binding-like protein 3 [Solanum lycopersicum]
Smechr0702410	7.47	6.37	5.02	0.37	0.3	0.45	-4.09751	5.25648e-35	down	PREDICTED: leucine-rich repeat extensin-like protein 5 [Solanum tuberosum]
Smechr0702420	28.53	24.43	27.23	10.04	12.3	11.56	-1.29008	1.45317e-26	down	PREDICTED: protein SPA1-RELATED 4-like [Solanum pennellii]
Smechr0702422	3.83	4.24	3.87	9.53	10.65	11.22	1.34783	8.03776e-24	up	PREDICTED: probable serine/threonine-protein kinase At1g54610 [Solanum tuberosum]
Smechr0702432	2.21	2.71	2.44	0.2	0.4	0.8	-2.45912	5.50637e-06	down	PREDICTED: expansin-A12 [Solanum tuberosum]
Smechr0702453	30.81	27.37	24.88	54.93	59.91	66.45	1.08157	1.50399e-19	up	NAC domain transcription factor [Solanum lycopersicum]
Smechr0702471	1.53	0.09	0.57	3.35	4.49	5.07	2.51961	0.000617786	up	PREDICTED: dynein light chain 1, cytoplasmic [Solanum lycopersicum]
Smechr0702474	7.25	4.21	3.3	37.04	11.43	9.65	1.98264	0.000501551	up	PREDICTED: uncharacterized protein LOC102583467 [Solanum tuberosum]
Smechr0702479	0.14	0.07	0.53	6.48	12.91	16.71	5.51874	1.34886e-17	up	PREDICTED: calcium-binding protein PBP1 [Solanum tuberosum]
Smechr0702480	14.67	15.44	14.64	2.06	2.07	1.32	-3.08124	2.67723e-45	down	G-type lectin S-receptor-like serine/threonine-protein kinase [Capsicum baccatum]
Smechr0702494	0.28	0.21	0.36	1.99	1.44	2.14	2.68177	1.16684e-10	up	PREDICTED: indole-3-acetic acid-amido synthetase GH3.6-like [Solanum tuberosum]
Smechr0702502	7.14	5.54	7.91	3.51	1.33	2.35	-1.54227	6.66956e-05	down	PREDICTED: organic cation/carnitine transporter 4-like [Solanum tuberosum]
Smechr0702504	22.6	26.07	25.95	9.86	5.28	4.3	-1.96327	7.18274e-09	down	PREDICTED: probable leucine-rich repeat receptor-like serine/threonine-protein kinase At5g15730 [Solanum tuberosum]
Smechr0702512	0.28	0.57	0.4	2.36	1.43	1.72	2.10946	0.000623232	up	PREDICTED: 21.7 kDa class VI heat shock protein [Solanum tuberosum]
Smechr0702516	28.19	25.58	26.64	13	13.44	14.34	-1.02412	3.70578e-27	down	PREDICTED: autophagy-related protein 18f [Solanum tuberosum]
Smechr0702525	172.4	178.53	161.34	361.96	387.78	410.03	1.13329	5.93027e-43	up	PREDICTED: thiamine thiazole synthase, chloroplastic [Solanum lycopersicum]
Smechr0702526	690.85	813.81	831.76	1425.72	2351.14	2629.9	1.3947	2.11309e-10	up	pectin methyl esterase [Solanum tuberosum]
Smechr0702537	45.73	44.21	45.57	16.53	20.78	24.39	-1.18625	4.64398e-14	down	PREDICTED: septum-promoting GTP-binding protein 1-like isoform X1 [Solanum tuberosum]
Smechr0702565	8.65	31.62	14.33	2.68	0.69	3.38	-3.05145	9.06613e-07	down	inducible plastid-lipid associated protein [Solanum lycopersicum]
Smechr0702575	1.37	2.54	2.26	0.2	0.24	0.05	-3.70974	2.06447e-07	down	hypothetical protein T459_20764 [Capsicum annuum]
Smechr0702586	3.5	2.93	2.54	11.25	10.46	10.94	1.82417	3.6215e-14	up	PREDICTED: uncharacterized protein LOC102604717 isoform X1 [Solanum tuberosum]
Smechr0702594	13.13	17.82	18.59	79.68	45.26	28.15	1.60352	3.33169e-05	up	PREDICTED: mitogen-activated protein kinase kinase kinase 2-like [Solanum tuberosum]
Smechr0702599	0.37	0.66	0.87	1.08	1.44	1.68	1.08014	0.0183311	up	PREDICTED: endoglucanase 11-like [Solanum tuberosum]
Smechr0702650	62.87	57.2	58.46	26.95	29.82	30.76	-1.07432	1.08548e-30	down	PREDICTED: zinc transporter 11 [Nicotiana tomentosiformis]
Smechr0702665	1.97	1.58	2.02	0.73	1.03	0.65	-1.25687	6.43899e-07	down	PREDICTED: uncharacterized protein LOC107026542 isoform X1 [Solanum pennellii]
Smechr0702693	0.83	0.61	0.44	4.33	2.53	5.95	2.73269	6.11354e-07	up	PREDICTED: uncharacterized protein LOC107024533 [Solanum pennellii]
Smechr0702694	0.55	0.12	0.41	1.48	1.63	1.26	1.97758	0.00238507	up	PREDICTED: uncharacterized protein LOC107024533 [Solanum pennellii]
Smechr0702699	15.41	17.54	17.82	90.29	40.5	31.19	1.65719	4.46244e-05	up	PREDICTED: chaperone protein dnaJ 11, chloroplastic-like [Solanum lycopersicum]
Smechr0702718	3.32	3.14	2.32	0.82	0.96	1.17	-1.61909	3.22899e-10	down	PREDICTED: uncharacterized protein LOC102592557 [Solanum tuberosum]
Smechr0702728	29.31	36.96	34.92	13.77	13.99	15.41	-1.27629	1.9938e-16	down	PREDICTED: release factor glutamine methyltransferase [Solanum tuberosum]
Smechr0702751	12.69	10.45	12.22	6.88	2.88	5.37	-1.24818	0.00993945	down	--
Smechr0702755	6.39	8.24	10.6	5.8	2.06	2.43	-1.31357	0.00513568	down	Transcription factor JUNGBRUNNEN 1 [Capsicum chinense]
Smechr0702756	20.56	21.35	18.06	9.44	11	9.23	-1.06026	8.34088e-16	down	PREDICTED: molybdenum cofactor sulfurase [Solanum tuberosum]
Smechr0702762	2.7	4.4	3.14	1.1	0.37	0.98	-2.08163	7.42215e-05	down	PREDICTED: auxin-responsive protein SAUR71-like [Nicotiana tomentosiformis]
Smechr0702770	61.51	52.2	62.72	23.25	23.68	25	-1.33946	9.12646e-26	down	PREDICTED: peroxisomal 2,4-dienoyl-CoA reductase [Solanum pennellii]
Smechr0800021	47.3	44.34	51.76	78.18	114.3	122.02	1.0773	4.05701e-09	up	PREDICTED: glycine cleavage system H protein, mitochondrial-like [Capsicum annuum]
Smechr0800023	1.04	0.41	0.82	1.62	2.09	1.79	1.23502	0.00113504	up	PREDICTED: protein NRT1/ PTR FAMILY 7.3 [Solanum lycopersicum]
Smechr0800028	0.03	0.05	0.1	0.62	0.77	0.17	3.09959	0.0013851	up	PREDICTED: beta-amylase 3, chloroplastic-like [Solanum tuberosum]
Smechr0800044	6.71	6.69	4.72	1.37	4.36	3.1	-1.10057	0.00597032	down	PREDICTED: homeobox-leucine zipper protein HAT4 [Solanum tuberosum]
Smechr0800065	42	28.6	50.3	6.5	3.87	1.99	-3.31254	2.08708e-14	down	PREDICTED: lipid transfer-like protein VAS [Capsicum annuum]
Smechr0800068	4.99	4.63	4.56	0.55	0.69	0.09	-3.45579	3.78203e-11	down	PREDICTED: uncharacterized protein LOC107029096 [Solanum pennellii]
Smechr0800073	2.01	1.3	3.25	0.02	0	0	-8.01729	3.99722e-10	down	PREDICTED: ACT domain-containing protein ACR8-like [Solanum tuberosum]
Smechr0800076	3.21	4.69	4.04	8.86	10.97	8.62	1.20231	2.50888e-05	up	PREDICTED: ycf49-like protein [Solanum tuberosum]
Smechr0800090	15.93	44.97	34.64	13.11	5.28	3.23	-2.16128	0.000144702	down	hypothetical protein CQW23_18451 [Capsicum baccatum]
Smechr0800096	167.39	187.43	177.16	36.3	26.8	21.99	-2.67695	2.86987e-31	down	PREDICTED: protein IQ-DOMAIN 14-like [Solanum tuberosum]
Smechr0800100	5.3	6.46	6.32	1.34	1.45	0.24	-2.62131	4.37843e-06	down	PREDICTED: protein LURP-one-related 4-like [Solanum tuberosum]
Smechr0800112	4.19	8.47	5.99	0.69	2.12	0.83	-2.43143	2.40209e-07	down	1-aminocyclopropane-1-carboxylate synthase [Solanum tuberosum]
Smechr0800115	23.56	33.98	37.95	121.2	54.61	35.69	1.12828	0.0113787	up	PREDICTED: uncharacterized protein LOC102590666 [Solanum tuberosum]
Smechr0800141	0.45	0.36	0.28	1.2	1.59	1.38	1.8829	9.90005e-08	up	PREDICTED: auxin response factor 9-like isoform X2 [Solanum pennellii]
Smechr0800144	4.65	5.02	5.1	13.62	21.84	18.69	1.81805	1.23987e-19	up	UDP-glycosyltransferase 86A1 [Capsicum chinense]
Smechr0800165	58.39	49.14	50.21	98.74	121.6	137.57	1.13321	4.40025e-16	up	PREDICTED: photosystem I reaction center subunit N, chloroplastic [Solanum tuberosum]
Smechr0800183	11.09	8.63	10.35	53.33	18.88	13.76	1.51004	0.00189828	up	PREDICTED: growth-regulating factor 4-like [Solanum tuberosum]
Smechr0800191	10.67	8.04	9.37	3.79	2.22	2.56	-1.74034	3.48578e-10	down	PREDICTED: probable polyamine transporter At1g31830 isoform X1 [Solanum tuberosum]
Smechr0800196	0	0	0.08	0.78	0.34	0.68	4.37024	0.000187587	up	PREDICTED: ABC transporter G family member 14-like isoform X2 [Solanum tuberosum]
Smechr0800210	1.17	2.99	2.2	4.83	5.03	3.59	1.03224	0.0127108	up	PREDICTED: long-chain-alcohol oxidase FAO4A-like [Solanum tuberosum]
Smechr0800217	0.28	1.74	1.43	0	0.04	0.03	-5.72576	1.36787e-05	down	PREDICTED: methanol O-anthraniloyltransferase-like [Solanum pennellii]
Smechr0800218	0.47	2.37	1.62	0	0	0.04	-6.80649	1.52201e-06	down	PREDICTED: methanol O-anthraniloyltransferase-like [Capsicum annuum]
Smechr0800240	1.84	3.53	3.37	6.46	6.42	13.87	1.55209	0.000211078	up	PREDICTED: 14 kDa proline-rich protein DC2.15-like [Capsicum annuum]
Smechr0800248	3.44	5.11	3.38	1.15	1.26	1.41	-1.68642	2.83655e-08	down	PREDICTED: uncharacterized protein LOC102593997 [Solanum tuberosum]
Smechr0800249	9.57	6.88	9.34	31.44	22.11	24.93	1.57103	5.97116e-11	up	PREDICTED: uncharacterized protein LOC107027970 [Solanum pennellii]
Smechr0800261	5.21	6.35	5.17	2.52	2.78	2.5	-1.14576	3.50968e-11	down	PREDICTED: lysine-specific demethylase JMJ706-like isoform X1 [Solanum lycopersicum]
Smechr0800268	11.34	10.06	14.12	2.74	3.37	4.25	-1.82817	1.90413e-06	down	TRANSPORT INHIBITOR RESPONSE 1, partial [Populus alba x Populus glandulosa]
Smechr0800281	1.13	1.65	1.38	0.71	0.27	0.2	-1.83607	0.00354853	down	PREDICTED: glycosyltransferase family protein 64 C3 [Solanum pennellii]
Smechr0800286	6.31	8.14	7.74	18.92	17.26	20.44	1.30629	1.07444e-12	up	PREDICTED: basic leucine zipper 9 [Solanum tuberosum]
Smechr0800305	0.17	0	0.34	0.81	4.73	3.58	4.07328	8.77798e-06	up	PREDICTED: fasciclin-like arabinogalactan protein 3 [Solanum lycopersicum]
Smechr0800307	33.42	38.52	32.97	48.28	90.56	84.01	1.02804	4.16868e-06	up	PREDICTED: probable xyloglucan glycosyltransferase 5 [Solanum lycopersicum]
Smechr0800319	4.36	3.3	3.56	9.27	6.61	8.43	1.08217	7.38459e-06	up	PREDICTED: UDP-glycosyltransferase 74G1-like [Solanum tuberosum]
Smechr0800327	0.27	0	0.39	2.39	6.65	6.35	4.47023	7.59678e-07	up	hypothetical protein BC332_20793 [Capsicum chinense]
Smechr0800378	4.63	3.61	4.75	2.11	1.28	1.38	-1.47591	4.67104e-06	down	hypothetical protein BC332_31194 [Capsicum chinense]
Smechr0800392	0.18	0.41	0.21	0.4	0.75	1.18	1.47815	0.0155535	up	PREDICTED: transmembrane 9 superfamily member 8-like [Solanum tuberosum]
Smechr0800393	3.48	2.89	2.96	9.19	15.42	16.26	2.07669	2.51817e-07	up	--
Smechr0800395	0.22	0.03	0.06	0.91	0.75	2.32	3.62992	1.43854e-05	up	RecName: Full=Patatin group A-3; Flags: Precursor ABC55680.1 patatin protein group A-3 [Solanum tuberosum]
Smechr0800399	9.54	7.46	7.07	3.51	1.87	1.82	-1.76036	6.82538e-08	down	PREDICTED: BTB/POZ domain-containing protein NPY1 [Solanum lycopersicum]
Smechr0800411	2.63	1.75	1.74	9.01	6.69	7.7	1.90337	1.86192e-11	up	PREDICTED: haloacid dehalogenase-like hydrolase domain-containing protein Sgpp [Solanum tuberosum]
Smechr0800437	765.46	762.15	691.46	2484.28	3331.93	3162	1.96665	3.36485e-64	up	linoleate 9S-lipoxygenase 6-like [Solanum tuberosum]
Smechr0800440	0.62	0.76	1.01	0.26	0.11	0.38	-1.72287	0.00340374	down	PREDICTED: uncharacterized protein LOC107026994 [Solanum pennellii]
Smechr0800472	5.12	4.88	4.12	36.51	38.68	44.13	3.0348	2.85179e-107	up	PREDICTED: protein IQ-DOMAIN 14-like [Solanum tuberosum]
Smechr0800474	0	0	0	5.1	6.54	5.75	9.51958	3.57746e-15	up	PREDICTED: uncharacterized protein LOC109220355 [Nicotiana attenuata]
Smechr0800475	2.99	3.85	3.31	5.54	9.45	8.12	1.13032	0.000107402	up	PREDICTED: protein FAM136A [Solanum lycopersicum]
Smechr0800488	0.95	1.4	1.52	0.15	0.21	0.04	-3.34896	1.99584e-06	down	putative cinnamyl alcohol dehydrogenase 9 [Capsicum chinense]
Smechr0800490	0.14	0.05	0.05	0.66	1.11	1.37	3.70468	3.30344e-05	up	PREDICTED: uncharacterized protein LOC102581981 [Solanum tuberosum]
Smechr0800517	0.84	1.48	1.14	0.41	0.53	0.58	-1.23855	0.000356865	down	PREDICTED: type I inositol polyphosphate 5-phosphatase 12-like [Solanum tuberosum]
Smechr0800564	17.39	15.64	14.47	3.1	1.89	2	-2.79201	3.09369e-28	down	PREDICTED: MLO-like protein 1 [Solanum tuberosum]
Smechr0800571	40.49	33.07	42.39	13.4	16.1	18.67	-1.3182	2.40443e-15	down	PREDICTED: uncharacterized protein LOC102591205 [Solanum tuberosum]
Smechr0800622	3.11	2.87	3.64	7.17	8.76	10.23	1.3904	6.33725e-13	up	PREDICTED: potassium channel KAT3 [Solanum tuberosum]
Smechr0800708	2.6	2.78	2.26	5.64	5.84	6.99	1.22926	4.57624e-11	up	hypothetical protein BC332_21039 [Capsicum chinense]
Smechr0800732	14.61	9.7	11.21	5.95	5.83	4.23	-1.18792	0.000234427	down	hypothetical protein CQW23_02475 [Capsicum baccatum]
Smechr0800752	5.48	7.45	7.08	2.11	3.92	3.01	-1.20832	7.91918e-06	down	PREDICTED: beta-fructofuranosidase, insoluble isoenzyme CWINV3-like [Nicotiana attenuata]
Smechr0800769	6.88	7.33	8.47	3.22	2.06	2.35	-1.60555	0.000283158	down	--
Smechr0800770	3.4	6.59	6.38	13.48	19.85	13.88	1.47121	1.3107e-05	up	hypothetical protein CDL15_Pgr022170 [Punica granatum]
Smechr0800771	4.08	2.61	2.23	6.15	5.47	6.78	1.01029	0.000621027	up	PREDICTED: peptidyl serine alpha-galactosyltransferase [Nicotiana attenuata]
Smechr0800854	20.86	18.77	19.58	9.09	8.53	10.24	-1.12989	1.55857e-16	down	PREDICTED: uncharacterized vacuolar membrane protein YML018C isoform X1 [Solanum pennellii]
Smechr0800857	9.43	8.64	7.74	19.88	20.11	20.84	1.19509	3.71265e-18	up	PREDICTED: chlorophyll(ide) b reductase NOL, chloroplastic isoform X1 [Capsicum annuum]
Smechr0800886	3.79	2.81	2.65	1.55	1.52	1.04	-1.20838	0.000127838	down	PREDICTED: uncharacterized protein LOC104113357 [Nicotiana tomentosiformis]
Smechr0800887	122.5	188.26	155.61	83.95	31.5	23.44	-1.75935	0.00794693	down	PREDICTED: uncharacterized protein LOC102603587 [Solanum tuberosum]
Smechr0800894	0.51	0.35	0.56	0.96	0.66	1.53	1.10398	0.0119672	up	PREDICTED: protein BREAST CANCER SUSCEPTIBILITY 1 homolog [Solanum tuberosum]
Smechr0800919	0	0	0	4.75	5.24	5.58	8.05765	1.17812e-10	up	PREDICTED: uncharacterized protein LOC101262945 isoform X2 [Solanum lycopersicum]
Smechr0800926	5.34	6.45	5.82	11.57	12.51	16.01	1.13736	7.08723e-09	up	PREDICTED: protein OVEREXPRESSOR OF CATIONIC PEROXIDASE 3 [Solanum tuberosum]
Smechr0800959	54.38	50.77	50.09	11.78	15.8	14.41	-1.93649	1.15682e-61	down	PREDICTED: EIN3-binding F-box protein 1-like [Solanum tuberosum]
Smechr0800986	0.18	0	0	2.3	1.47	2.24	5.02818	3.82798e-05	up	PREDICTED: probable sucrose-phosphate synthase 1 isoform X2 [Solanum pennellii]
Smechr0801059	1.23	2.09	1.28	6.19	12.06	13.81	2.73772	3.14285e-16	up	PREDICTED: LRR receptor-like serine/threonine-protein kinase ERECTA [Solanum tuberosum]
Smechr0801078	2	2.25	1.88	4.24	6.68	6.16	1.42455	1.4411e-09	up	PREDICTED: cytokinin dehydrogenase 7-like [Solanum pennellii]
Smechr0801086	2.32	1.51	1.44	2.95	4.35	5.29	1.20682	0.000982174	up	PREDICTED: uncharacterized protein LOC107015020 [Solanum pennellii]
Smechr0801092	2.62	2.3	2.51	0.57	0.58	0.42	-2.28824	1.37763e-17	down	PREDICTED: mechanosensitive ion channel protein 10 [Solanum lycopersicum]
Smechr0801101	13.35	11.96	9.59	4.34	7.56	4.21	-1.16522	2.35977e-05	down	PREDICTED: uncharacterized protein LOC107877563 [Capsicum annuum]
Smechr0801105	29.06	26.07	21.34	11.47	10.79	12.54	-1.17498	7.78804e-09	down	--
Smechr0801145	4.5	6.52	4.09	1.83	2.11	3.14	-1.14366	0.00327771	down	--
Smechr0801181	0.83	0.55	0.55	1.58	1.44	1.03	1.03658	0.0150099	up	PREDICTED: IQ domain-containing protein IQM1-like [Solanum tuberosum]
Smechr0801182	0	0	0	5.52	5.6	3.69	8.04259	2.79379e-10	up	PREDICTED: uncharacterized protein LOC107874781 [Capsicum annuum]
Smechr0801188	2.85	3.6	3.24	27.56	11.01	7.47	2.23738	3.98163e-06	up	PREDICTED: glutaredoxin-C6-like [Solanum tuberosum]
Smechr0801199	14.77	16.22	14.43	7.32	7.25	6.58	-1.14589	0.000109599	down	Gag-pol polyprotein, putative [Solanum demissum]
Smechr0801227	0	0	0	2.98	5.36	4.58	7.47756	1.02413e-08	up	hypothetical protein T459_20289 [Capsicum annuum]
Smechr0801228	0	0	0	5.17	7.78	8.52	8.79775	1.2519e-12	up	PREDICTED: uncharacterized protein LOC108945186 [Nicotiana tomentosiformis]
Smechr0801232	4.26	5.17	4.99	9.9	18.48	19.79	1.67766	1.31473e-09	up	PREDICTED: uncharacterized protein LOC109207301 [Nicotiana attenuata]
Smechr0801233	75.36	66.13	60.61	139.99	151.75	132.58	1.02833	4.15006e-14	up	hypothetical protein F511_29948 [Dorcoceras hygrometricum]
Smechr0801288	33.94	25.92	28.28	76.58	44.46	63.93	1.03893	1.90145e-05	up	PREDICTED: vacoular processing enzyme 2 isoform X1 [Solanum tuberosum]
Smechr0801318	73.42	49.33	52.88	26.91	25.42	24.39	-1.23148	1.43698e-11	down	PREDICTED: zinc finger CCCH domain-containing protein 20-like [Solanum pennellii]
Smechr0801322	3.05	5.45	3.6	0.39	1.19	0.52	-2.60027	7.87865e-05	down	--
Smechr0801323	7.6	5.12	1.87	1.12	1.45	0.71	-2.19311	0.00164395	down	--
Smechr0801324	9.22	7.15	7.54	2.81	3.81	2.03	-1.51528	1.90417e-05	down	PREDICTED: uncharacterized protein LOC102598333 [Solanum tuberosum]
Smechr0801350	0.1	0.07	0.07	2.06	3.5	4.14	5.26481	3.9148e-15	up	PREDICTED: histidine decarboxylase-like [Solanum lycopersicum]
Smechr0801398	50.03	43.37	39.3	202.22	85.58	68.62	1.41504	0.000655806	up	PREDICTED: uncharacterized protein LOC102589757 [Solanum tuberosum]
Smechr0801402	4.88	2.86	2.86	0.03	0.08	0	-6.6978	3.33881e-13	down	--
Smechr0801403	9.83	6.75	6.66	0	0	0	-9.16067	9.46818e-14	down	PREDICTED: phospholipase D Z-like [Solanum tuberosum]
Smechr0801428	7.26	10.8	6.69	0.31	0.33	0.4	-4.60731	6.3907e-36	down	hypothetical protein CQW23_19403 [Capsicum baccatum]
Smechr0801429	0.86	0.89	0.41	0	0.1	0	-4.53248	1.62108e-05	down	PREDICTED: carotenoid 9,10(9',10')-cleavage dioxygenase 1-like [Solanum tuberosum]
Smechr0801433	1.74	2.79	1.39	9.06	8.29	11.6	2.24736	1.92682e-11	up	PREDICTED: stellacyanin [Solanum pennellii]
Smechr0801446	0.97	1.23	0.79	1.68	1.7	5.9	1.57462	0.00483827	up	PREDICTED: 5'-methylthioadenosine/S-adenosylhomocysteine nucleosidase-like [Solanum tuberosum]
Smechr0801467	278.78	337.44	332.62	612.19	1239.8	1246.14	1.64335	1.46863e-10	up	PREDICTED: uncharacterized protein LOC102598357 [Solanum tuberosum]
Smechr0801488	0.8	0.85	1.03	1.25	2.45	2.82	1.21596	0.00651639	up	PREDICTED: acyl-protein thioesterase 1 homolog 1-like [Solanum tuberosum]
Smechr0801504	5.5	5.48	5.39	21.09	27.28	25.13	2.1175	1.8494e-47	up	PREDICTED: F-box only protein 13 [Solanum tuberosum]
Smechr0801505	8.36	10.51	9.19	3.24	1.41	1.21	-2.2758	3.31258e-08	down	PREDICTED: CBL-interacting serine/threonine-protein kinase 5-like [Solanum tuberosum]
Smechr0801506	0.21	1.26	0.4	11.42	7.75	9.28	3.88961	1.98048e-12	up	PREDICTED: probable WRKY transcription factor 40 [Solanum tuberosum]
Smechr0801518	1.27	0.95	1.28	5.5	5.53	5.82	2.22425	9.52011e-28	up	--
Smechr0801519	14.64	15.31	13.94	37.19	39.98	41.41	1.38823	4.83288e-36	up	PREDICTED: uncharacterized protein LOC109175259 isoform X1 [Ipomoea nil]
Smechr0801521	35.43	35.44	29.12	17.73	15.71	15.61	-1.06523	1.96178e-12	down	PREDICTED: 3-ketoacyl-CoA synthase 11-like [Solanum lycopersicum]
Smechr0801532	36.42	26.5	29.61	16.06	14.09	9.62	-1.25005	2.33987e-07	down	PREDICTED: pleiotropic drug resistance protein 1-like [Solanum tuberosum]
Smechr0801533	11.7	10.8	10.93	1.41	0.23	1.22	-3.55538	6.95732e-14	down	PREDICTED: uncharacterized protein LOC102591109 [Solanum tuberosum]
Smechr0801577	406.76	398.47	361.76	610.06	1191.07	1104.87	1.25784	2.48311e-08	up	BURP domain-containing protein 17-like [Solanum melongena]
Smechr0801600	0.33	0.29	0.28	0.69	1.15	0.97	1.59725	0.00440229	up	hypothetical protein CISIN_1g0075041mg, partial [Citrus sinensis]
Smechr0801609	420.95	353.22	354.11	174.19	196.67	144.04	-1.17247	1.51319e-13	down	PREDICTED: peroxisomal fatty acid beta-oxidation multifunctional protein AIM1-like [Solanum tuberosum]
Smechr0801650	44.3	55.1	51.26	26.75	15.37	13.05	-1.47565	1.79864e-06	down	PREDICTED: beta-1,3-galactosyltransferase 7-like [Solanum tuberosum]
Smechr0801663	2.16	1.31	2.08	4.86	4.81	3.55	1.20876	0.0121055	up	PREDICTED: uncharacterized protein LOC104226022 [Nicotiana sylvestris]
Smechr0801680	44.63	38.17	40.06	18.12	14.56	11.85	-1.497	5.13754e-13	down	PREDICTED: L-arabinokinase-like [Solanum lycopersicum]
Smechr0801687	6.94	5.55	9.39	2.29	3.13	4.02	-1.27041	1.5725e-05	down	PREDICTED: cryptochrome DASH, chloroplastic/mitochondrial [Solanum tuberosum]
Smechr0801704	39.24	37.9	46.92	19.32	25.87	18.57	-1.01345	0.000103988	down	--
Smechr0801733	19.54	26.31	27.61	1.02	3.74	1.85	-3.55772	1.17022e-14	down	--
Smechr0801750	3.98	2.24	3.95	1.23	1.75	1.35	-1.28747	0.000117887	down	Protein NUCLEAR FUSION DEFECTIVE 4 [Capsicum baccatum]
Smechr0801765	0.43	0.24	0.25	6.7	6.71	7.97	4.49674	7.94383e-48	up	PREDICTED: protein CLT2, chloroplastic isoform X2 [Solanum tuberosum]
Smechr0801779	0.93	1.2	0.86	1.51	2.03	3.23	1.12491	0.00191772	up	PREDICTED: uncharacterized RING finger protein C4G3.12c isoform X1 [Solanum pennellii]
Smechr0801790	4.13	4.17	4.6	6.3	12.4	11.1	1.14726	0.00622922	up	--
Smechr0801808	6.44	8.09	6.05	2.13	4.31	4.01	-1.03616	0.00231647	down	PREDICTED: zinc finger BED domain-containing protein RICESLEEPER 3-like [Nicotiana tabacum]
Smechr0801820	0.45	0.32	0.61	0.96	0.93	0.99	1.01508	0.00955946	up	PREDICTED: ABC transporter G family member 14 [Solanum tuberosum]
Smechr0801822	2.28	1.88	2.7	1.4	0.72	0.92	-1.20227	0.00333388	down	WAT1-related protein [Capsicum baccatum]
Smechr0801827	29.63	24.97	26.28	37.17	66.58	66.61	1.01788	3.58471e-06	up	putative carotenoid cleavage dioxygenase 4, chloroplastic [Capsicum chinense]
Smechr0801835	4.22	3.8	5.5	3.47	1.14	1.29	-1.20928	0.0101521	down	alternative oxidase 1au [Solanum lycopersicum]
Smechr0801844	19.98	21.03	20.11	10.88	8.64	8.14	-1.18005	1.74013e-10	down	PREDICTED: probable polyamine transporter At1g31830 isoform X1 [Solanum tuberosum]
Smechr0801847	41.99	38.7	30.65	10.42	22.29	18.51	-1.17754	1.99393e-05	down	calmodulin-like protein, partial [Trifolium pratense]
Smechr0801849	1.94	2.75	1.98	0.65	0.49	0.36	-2.18667	9.22275e-09	down	PREDICTED: uncharacterized protein LOC102606057 [Solanum tuberosum]
Smechr0801852	23.06	18.27	15.85	2.64	4.91	3.41	-2.43605	1.05893e-22	down	PREDICTED: uncharacterized protein LOC102578745 [Solanum tuberosum]
Smechr0801860	96.08	135.96	116.44	164.94	340.73	316.08	1.17394	1.09274e-05	up	PREDICTED: probable methyltransferase PMT21 [Solanum tuberosum]
Smechr0801876	2.83	2.66	1.72	0.73	1.04	1.1	-1.37562	0.000226189	down	blight resistance protein RGA3 [Solanum bulbocastanum]
Smechr0801878	0.62	0.63	0.67	1.43	2.54	1.7	1.50387	0.00411121	up	PREDICTED: putative disease resistance protein RGA3 [Solanum tuberosum]
Smechr0801885	2.05	1.74	1.97	1.92	5.92	4.58	1.04069	0.0169819	up	PREDICTED: bifunctional pinoresinol-lariciresinol reductase [Capsicum annuum]
Smechr0801925	6.76	6.03	5.08	13.58	17.9	17.12	1.39609	1.99486e-18	up	putative transcription factor RL9 [Capsicum baccatum]
[truncated: 2,267 more rows]

## Sheet: A1 vs A3
Supplementary Table S1. DEGs identified in the pair-wise comparisons
ID	A1-1_fpkm	A1-2_fpkm	A1-3_fpkm	A3-1_fpkm	A3-2_fpkm	A3-3_fpkm	log2FoldChange	pvalue	regulated	NR
SmeSca00015	8.46	5.01	6.95	22.38	11.99	12.11	1.10867	0.00158432	up	PREDICTED: uncharacterized protein LOC104645563 [Solanum lycopersicum]
SmeSca00026	1.45	3.55	5.16	0.32	1.04	1.73	-1.77374	0.0144025	down	hypothetical protein TanjilG_00025 [Lupinus angustifolius]
SmeSca00051	0	0	0	12.96	9.69	8.26	8.25604	5.37103e-11	up	--
SmeSca00059	0.07	0.18	0.17	1.05	1.07	0.67	2.64674	0.000106413	up	ribosomal protein L5 (mitochondrion) [Solanum tuberosum]
SmeSca00061	98.11	79.9	78.15	46.43	40.94	25.45	-1.25907	2.74081e-08	down	--
SmeSca00072	1.5	2.18	1.88	3.81	4.34	4.96	1.17092	0.000254542	up	PREDICTED: zinc finger protein 6-like [Solanum pennellii]
SmeSca00079	47.78	40.73	43.27	9.75	8.9	13.13	-2.11415	6.07836e-30	down	PREDICTED: multicopper oxidase LPR2 [Solanum tuberosum]
SmeSca00080	16.94	16.99	15.98	43.98	40.44	39.64	1.24356	1.38256e-33	up	PREDICTED: GATA zinc finger domain-containing protein 3 isoform X2 [Capsicum annuum]
SmeSca00098	47.24	51.04	38.23	22.07	17.38	17.36	-1.33624	1.30583e-13	down	hypothetical protein A4A49_39256 [Nicotiana attenuata]
SmeSca00203	2.74	3.86	5.45	0.66	1.19	2.31	-1.58563	0.00356096	down	hypothetical protein BC332_27106 [Capsicum chinense]
SmeSca00657	1.65	1.39	1.99	10.3	4.73	3.37	1.7812	0.00190309	up	conserved hypothetical protein [Ricinus communis]
SmeSca00667	0.09	0	0.43	5.83	4.01	3.41	4.58421	6.59351e-11	up	cytochrome c maturation protein CcmFN (mitochondrion) [Capsicum annuum]
SmeSca00760	0.96	1.79	3.94	0.27	0.71	0.77	-2.00761	0.00163823	down	hypothetical protein DCAR_001146 [Daucus carota subsp. sativus]
SmeSca00897	4.33	8.29	14.08	2.67	4.89	4.42	-1.22944	0.0139868	down	Metallocarboxypeptidase inhibitor [Dorcoceras hygrometricum]
Smechr0100015	15.1	17.82	13.44	4.13	5.12	6.24	-1.64196	4.45766e-13	down	PREDICTED: probable serine/threonine-protein kinase Cx32, chloroplastic [Solanum tuberosum]
Smechr0100040	55.12	72.02	64.89	2.46	3.5	7.19	-3.92079	7.99151e-28	down	PREDICTED: lysine histidine transporter-like 8 [Solanum tuberosum]
Smechr0100042	0.79	0.71	0.89	0	0.03	0.2	-3.36726	0.000242323	down	PREDICTED: L-ascorbate oxidase homolog [Nicotiana attenuata]
Smechr0100078	1.63	1.6	1.41	6.45	11.39	10.56	2.55196	1.41067e-15	up	PREDICTED: aquaporin PIP2-7 [Capsicum annuum]
Smechr0100081	31.61	39.7	34.9	14.54	18.06	21.44	-1.03847	3.6671e-07	down	hypothetical protein T459_32154 [Capsicum annuum]
Smechr0100096	157	253.01	283.21	42.39	99.42	104.84	-1.55311	1.34795e-05	down	PREDICTED: protein EARLY-RESPONSIVE TO DEHYDRATION 7, chloroplastic-like [Solanum lycopersicum]
Smechr0100109	1.22	2.06	1.88	3.22	3.65	4.68	1.09688	0.000826822	up	PREDICTED: thaumatin-like protein 1 [Solanum pennellii]
Smechr0100113	5.87	6.33	6.8	20.63	13.04	12.18	1.19051	7.62262e-08	up	PREDICTED: uncharacterized protein LOC102589600 [Solanum tuberosum]
Smechr0100137	1.57	1.36	1.83	11.14	9.94	9.88	2.62669	1.00159e-32	up	PREDICTED: uncharacterized protein LOC101257023 [Solanum lycopersicum]
Smechr0100154	3.87	4.32	4.23	1.43	2.29	1.48	-1.32755	0.001999	down	PREDICTED: auxin-responsive protein SAUR21-like [Solanum tuberosum]
Smechr0100179	12.55	12.6	12.45	16.11	53.25	46.98	1.57528	4.57113e-05	up	fructose 1,6-bisphosphate aldolase 1 [Solanum lycopersicum]
Smechr0100189	22.54	22.63	22.71	11.03	9.77	10.74	-1.17505	1.15672e-18	down	PREDICTED: protein DETOXIFICATION 46, chloroplastic [Solanum tuberosum]
Smechr0100193	4.59	3.45	3.77	10.07	8.17	8.44	1.10585	4.88045e-12	up	PREDICTED: kinesin-related protein 4 isoform X1 [Solanum tuberosum]
Smechr0100199	1.61	0.61	0.97	0.14	0.49	0.44	-1.6167	0.0141057	down	PREDICTED: cysteine proteinase RD19a-like [Capsicum annuum]
Smechr0100216	23.05	27.17	29.96	7.04	11.83	15.3	-1.29028	1.20726e-05	down	PREDICTED: chaperone protein dnaJ 10 [Solanum tuberosum]
Smechr0100217	1.12	0.87	0.54	2.52	2.25	2.04	1.36766	0.000399612	up	PREDICTED: bZIP transcription factor 11-like [Nicotiana attenuata]
Smechr0100235	66.88	76.75	73.05	27.65	28.02	38.8	-1.26187	2.51281e-11	down	PREDICTED: uncharacterized protein LOC102589528 [Solanum tuberosum]
Smechr0100278	0	0.05	0.05	0.9	0.84	0.9	4.69914	7.10089e-08	up	PREDICTED: uncharacterized protein LOC101243651 isoform X2 [Solanum lycopersicum]
Smechr0100280	2.25	2.27	1.6	5.04	5.2	5.15	1.2644	1.03497e-05	up	hypothetical protein BC332_22427 [Capsicum chinense]
Smechr0100288	2	1.85	1.99	0.1	0.1	0.15	-4.07262	4.3896e-13	down	9-divinyl ether synthase [Capsicum annuum]
Smechr0100291	19.46	30.46	24.35	7.92	15.71	14.79	-1.01286	0.000763421	down	PREDICTED: extra-large guanine nucleotide-binding protein 1-like [Capsicum annuum]
Smechr0100306	0.4	0.36	0.22	1.7	1.35	1.22	2.05769	0.000150648	up	hypothetical protein CQW23_20820 [Capsicum baccatum]
Smechr0100309	0	0.08	0.04	56.56	39.96	50.83	10.2785	2.44623e-33	up	PREDICTED: receptor protein kinase TMK1-like [Solanum tuberosum]
Smechr0100310	25.83	26.17	25.15	70.15	57.39	58.48	1.19746	3.46097e-29	up	PREDICTED: receptor protein kinase TMK1-like [Solanum tuberosum]
Smechr0100335	1.77	1.05	1.3	0.69	0.4	0.55	-1.40014	0.00339292	down	PREDICTED: probable carboxylesterase 12 [Solanum pennellii]
Smechr0100340	704.52	729.03	757.6	175.67	198.22	248.06	-1.88088	2.90207e-28	down	PREDICTED: polyadenylate-binding protein RBP47 [Solanum pennellii]
Smechr0100355	10.61	12.67	9.04	1.54	1.74	3.17	-2.37716	2.9126e-13	down	PREDICTED: la-related protein 6C [Solanum tuberosum]
Smechr0100376	13.66	18.84	12.58	25.63	38.96	47.31	1.25285	6.83864e-06	up	PREDICTED: uncharacterized protein LOC107011238 [Solanum pennellii]
Smechr0100390	27.63	19.37	26.98	5.39	7.15	8.26	-1.89117	3.00484e-14	down	PREDICTED: caffeoyl-CoA O-methyltransferase 6 [Solanum pennellii]
Smechr0100391	95.5	83.36	81.12	35.96	32.23	31.99	-1.44482	8.23481e-46	down	PREDICTED: O-acyltransferase WSD1-like [Solanum pennellii]
Smechr0100393	11.4	12.63	11.85	32.04	29.9	30	1.28665	2.67856e-34	up	PREDICTED: filament-like plant protein 7 [Solanum pennellii]
Smechr0100397	18.03	23.73	21.33	7.9	9.73	11.6	-1.17429	1.00163e-07	down	PREDICTED: CBS domain-containing protein CBSX1, chloroplastic-like [Solanum tuberosum]
Smechr0100399	1.83	1.55	2.55	0.59	0.78	0.86	-1.47494	0.00027084	down	PREDICTED: scopoletin glucosyltransferase [Solanum tuberosum]
Smechr0100404	4.93	7.66	7.08	1.29	1.21	2.19	-2.12541	3.44659e-10	down	UDP-glucose:glucosyltransferase [Lycium barbarum]
Smechr0100407	54.05	70.93	73.65	16.7	33.11	29.63	-1.38586	8.44503e-07	down	PREDICTED: protein SRC2 homolog [Solanum lycopersicum]
Smechr0100408	1.38	1.9	1.6	6.97	7.75	9.14	2.2261	2.12248e-19	up	PREDICTED: D-type cyclin-2 isoform X1 [Solanum lycopersicum]
Smechr0100414	0.72	1.01	0.56	0.16	0.55	0.14	-1.49611	0.0185676	down	ovary receptor kinase 1 [Solanum chacoense]
Smechr0100430	1.18	1.05	1.63	0.06	0	0.13	-4.40041	5.49606e-09	down	PREDICTED: uncharacterized protein LOC102599039 [Solanum tuberosum]
Smechr0100461	10.71	9.66	11.04	1.7	3.16	4.29	-1.83238	1.6095e-06	down	PREDICTED: uncharacterized protein LOC102586586 [Solanum tuberosum]
Smechr0100476	25.17	33.87	29.45	4	5.92	5.36	-2.59997	5.02358e-14	down	PREDICTED: uncharacterized protein LOC107879935 [Capsicum annuum]
Smechr0100482	940.7	1144.24	1089.41	40.72	63.61	59.37	-4.34196	3.37997e-99	down	Wound-induced protein WIN2 [Capsicum baccatum]
Smechr0100483	2.64	2.22	2.91	0.27	0.27	0.18	-3.52384	1.72677e-15	down	PREDICTED: amino acid permease 6-like [Solanum tuberosum]
Smechr0100509	7.56	9.19	10.38	0.46	0.41	0.66	-4.21151	1.04422e-54	down	PREDICTED: receptor-like protein kinase HAIKU2 [Solanum tuberosum]
Smechr0100518	40.3	55.24	54.51	15.82	28.11	24.4	-1.20036	2.28472e-06	down	PREDICTED: glutamyl-tRNA reductase 1, chloroplastic-like [Solanum tuberosum]
Smechr0100533	114.48	111.12	85.41	35.78	26.68	22.82	-1.94074	4.39007e-24	down	PREDICTED: uncharacterized protein LOC101247870 [Solanum lycopersicum]
Smechr0100534	52.6	36.57	33.55	2.76	2.18	0.66	-4.54648	4.02372e-28	down	--
Smechr0100536	2.08	1.74	1.39	3.78	4.1	3.35	1.04138	8.83726e-05	up	PREDICTED: myosin-binding protein 7 [Solanum tuberosum]
Smechr0100540	21.3	45.05	28.32	98.89	93.97	110.03	1.60684	2.39791e-09	up	PREDICTED: putative glutamine amidotransferase YLR126C [Solanum tuberosum]
Smechr0100546	167.68	201.67	168.03	84.64	98.56	76.61	-1.11919	4.63179e-14	down	PREDICTED: nicotinamidase 1-like [Solanum pennellii]
Smechr0100563	574.23	465.75	341.17	0	0	0	-14.5298	7.133e-34	down	PREDICTED: non-homologous end joining protein Ku-like [Capsicum annuum]
Smechr0100564	21.14	28.47	25.07	62.7	77.89	60.28	1.35601	1.4977e-14	up	PREDICTED: uncharacterized protein LOC107061409 [Solanum tuberosum]
Smechr0100567	2.79	1.96	1.91	1.27	1.21	0.86	-1.06902	0.00033156	down	PREDICTED: root phototropism protein 3-like [Solanum pennellii]
Smechr0100569	6.14	4.75	7.12	0.66	0.2	0.55	-3.74538	1.15701e-19	down	PREDICTED: probable 2-oxoglutarate/Fe(II)-dependent dioxygenase [Solanum tuberosum]
Smechr0100570	0.56	3.58	1.89	0	0	0	-8.05961	1.94511e-08	down	PREDICTED: probable 2-oxoglutarate/Fe(II)-dependent dioxygenase [Solanum tuberosum]
Smechr0100571	11.17	13.08	16.37	0.25	1.12	0.67	-4.38357	2.47978e-18	down	PREDICTED: calmodulin-5/6/7/8-like [Capsicum annuum]
Smechr0100582	2.24	2.18	1.69	7.15	5.99	4.38	1.44582	1.36021e-09	up	PREDICTED: LMBR1 domain-containing protein 2 homolog A-like isoform X1 [Solanum tuberosum]
Smechr0100591	34.72	29.8	32.77	13.52	16.81	16.38	-1.12338	8.00027e-13	down	PREDICTED: nitronate monooxygenase [Solanum tuberosum]
Smechr0100596	30.86	32.9	39.93	11.42	10.5	15.35	-1.54229	7.55472e-13	down	PREDICTED: uncharacterized protein LOC102578792 [Solanum tuberosum]
Smechr0100597	134.25	144.71	152.9	51.61	55.68	63.41	-1.40604	4.91826e-22	down	probable protein phosphatase 2C 10 [Solanum lycopersicum]
Smechr0100606	56.91	50.95	56.54	25.29	19.33	17.97	-1.46801	3.14661e-24	down	PREDICTED: uncharacterized protein LOC102583974 [Solanum tuberosum]
Smechr0100611	21.66	11.83	31.8	0.53	0.47	1.03	-5.06448	5.20739e-29	down	PREDICTED: peroxidase N1 [Solanum tuberosum]
Smechr0100618	0.78	0.79	1.08	3.13	1.34	2	1.20613	0.0166485	up	PREDICTED: non-specific lipid-transfer protein-like protein At5g64080 [Solanum tuberosum]
Smechr0100627	5.65	4.21	4.76	0.64	0.4	0.36	-3.46326	3.2686e-16	down	PREDICTED: NAC transcription factor ONAC010 [Solanum pennellii]
Smechr0100630	1.09	1.15	1.3	2.3	2.65	3.37	1.16982	0.00244238	up	PREDICTED: peroxidase 43-like [Solanum pennellii]
Smechr0100648	17.6	17.19	19.78	4.61	7.01	5.71	-1.72166	7.80732e-16	down	PREDICTED: uncharacterized protein LOC107839999 [Capsicum annuum]
Smechr0100694	173.54	123.1	154.13	26.87	49.07	51.18	-1.88295	2.39894e-12	down	PREDICTED: cruciferin PGCRURSE5-like isoform X1 [Solanum tuberosum]
Smechr0100737	95.81	92.15	86.7	37.82	42.94	52.69	-1.1037	2.25905e-11	down	hypothetical protein CQW23_20433 [Capsicum baccatum]
Smechr0100739	2.6	3.07	2.42	0.69	0.94	0.61	-1.92587	9.69516e-09	down	PREDICTED: uncharacterized protein LOC104106037 [Nicotiana tomentosiformis]
Smechr0100740	1.12	0.77	0.49	6.66	5.25	5.41	2.79973	2.78546e-14	up	PREDICTED: uncharacterized protein LOC104106037 [Nicotiana tomentosiformis]
Smechr0100748	2.63	2.8	2.99	0.2	0.64	1.15	-2.12516	0.000228427	down	PREDICTED: uncharacterized protein LOC107027665 [Solanum pennellii]
Smechr0100759	1.17	0.46	1	5.92	6.17	6.34	2.74032	2.24744e-14	up	PREDICTED: Werner Syndrome-like exonuclease [Solanum tuberosum]
Smechr0100760	0.98	0.79	0.78	4.61	2.85	3.25	1.99707	1.70198e-09	up	PREDICTED: uncharacterized protein LOC102597550 [Solanum tuberosum]
Smechr0100793	5.66	5.59	5.59	0.47	1.8	0.89	-2.47712	7.21606e-09	down	PREDICTED: protein NRT1/ PTR FAMILY 4.3 [Solanum tuberosum]
Smechr0100840	2.06	1.72	2.94	1.2	0.89	1.07	-1.1641	0.0160051	down	PREDICTED: uncharacterized protein LOC101244714 [Solanum lycopersicum]
Smechr0100866	6.2	8.37	6.36	17.81	21.29	22	1.4794	9.91793e-14	up	Glucan endo-1,3-beta-glucosidase 7 [Capsicum chinense]
Smechr0100871	564.12	567.79	582.35	1366.9	1394.63	1452.64	1.22931	1.26377e-38	up	S-adenosylmethionine synthase 1 [Solanum tuberosum]
Smechr0100882	17.95	17.54	18.83	11.69	8.9	7.37	-1.03588	9.92727e-07	down	PREDICTED: uncharacterized protein LOC101258195 [Solanum lycopersicum]
Smechr0100889	54.47	64.84	74.09	29.21	32.56	34.46	-1.07658	2.31362e-09	down	PREDICTED: ABC transporter I family member 20 [Solanum tuberosum]
Smechr0100903	153.05	134.21	127.41	77.13	72.49	60.52	-1.0515	5.60752e-18	down	hypothetical protein BC332_32390 [Capsicum chinense]
Smechr0100923	1.6	3.23	1.62	4.28	5.85	4.75	1.14097	0.00190928	up	PREDICTED: homeobox protein knotted-1-like 1 [Solanum pennellii]
Smechr0100925	0.89	1.25	0.78	0	0.1	0.01	-4.79107	1.4888e-10	down	PREDICTED: nicotianamine synthase [Solanum tuberosum]
Smechr0100938	2.07	2.78	3.35	157.69	160.02	160.86	5.79464	3.79071e-225	up	universal stress protein A-like protein isoform 1 [Solanum lycopersicum]
Smechr0100944	15.31	12.03	13.23	45.72	42.44	39.32	1.58182	1.955e-33	up	PREDICTED: uncharacterized protein LOC107010236 [Solanum pennellii]
Smechr0100948	11.9	8.82	8.24	6.09	3.76	3.8	-1.15836	1.89666e-06	down	PREDICTED: uncharacterized protein LOC102598801 isoform X2 [Solanum tuberosum]
Smechr0100954	3.35	3.5	3.12	11.43	7.39	8.7	1.39152	6.06515e-08	up	PREDICTED: GATA transcription factor 17 [Solanum tuberosum]
Smechr0100956	2.06	3.11	3.51	7.41	8.51	6.43	1.28858	1.04256e-06	up	PREDICTED: scarecrow-like protein 33 isoform X1 [Solanum pennellii]
Smechr0100988	5.57	7.82	5.79	1.01	2.72	2.79	-1.61036	0.000453112	down	PREDICTED: bidirectional sugar transporter SWEET17-like [Capsicum annuum]
Smechr0101005	111.99	134.67	147.39	45.86	63.17	81.43	-1.11168	5.34963e-06	down	PREDICTED: stress-related protein [Solanum tuberosum]
Smechr0101007	0.23	0.26	0.2	0.93	1.48	1.92	2.5937	2.188e-07	up	Luminal-binding protein 5 [Capsicum annuum]
Smechr0101011	9.34	10.49	10.73	29.37	30.27	28	1.44884	3.10873e-27	up	PREDICTED: uncharacterized protein LOC102603257 [Solanum tuberosum]
Smechr0101016	43.83	45.18	51.22	11.29	18.11	18.3	-1.6187	3.38576e-12	down	rapid alkalinization factor 2 [Solanum chacoense]
Smechr0101019	46.44	43.01	57.98	12.22	18.91	26.23	-1.42071	2.65917e-06	down	PREDICTED: histone H2A.1-like [Capsicum annuum]
Smechr0101026	0.17	0.58	0.49	4.39	2.91	4.03	3.11532	1.78571e-09	up	PREDICTED: uncharacterized protein LOC102596406 [Solanum tuberosum]
Smechr0101047	12.57	10.09	16.02	7.66	4.06	5.38	-1.25561	3.48199e-06	down	putative linoleate 9S-lipoxygenase 5 [Capsicum chinense]
Smechr0101082	0.86	1.08	0.97	1.68	2.48	2.77	1.18837	0.000423921	up	Serine/threonine-protein kinase [Capsicum annuum]
Smechr0101102	45.27	38.03	41.46	22	19.1	24.04	-1.00352	3.13309e-12	down	PREDICTED: sugar transporter ERD6-like 5 [Solanum lycopersicum]
Smechr0101112	3.84	3.65	3.35	10.01	8.79	11.6	1.42365	9.12526e-12	up	PREDICTED: receptor-like cytosolic serine/threonine-protein kinase RBK2 isoform X1 [Capsicum annuum]
Smechr0101115	52.02	49.93	39.73	0.3	0.18	0.22	-7.7323	1.91926e-117	down	PREDICTED: chitin elicitor receptor kinase 1-like [Solanum tuberosum]
Smechr0101116	19.73	17.42	16.24	1.78	1.79	1.38	-3.50467	1.70759e-75	down	PREDICTED: lyk13 isoform X1 [Solanum lycopersicum]
Smechr0101169	0.67	0.9	0.82	1.98	2.01	1.61	1.15436	2.23823e-05	up	PREDICTED: uncharacterized protein LOC102598829 [Solanum tuberosum]
Smechr0101194	75.05	78.15	66.89	280.87	230.04	186.2	1.5884	4.66314e-24	up	PREDICTED: uncharacterized protein LOC107839433 isoform X1 [Capsicum annuum]
Smechr0101204	74.08	79.59	73.76	172.19	195.58	259.02	1.40037	1.31723e-13	up	GDP-mannose 3',5'-epimerase [Solanum melongena]
Smechr0101210	1505.61	1578.39	1682.72	133.42	232.16	184.95	-3.17888	2.38675e-49	down	Wound-induced protein WIN2 [Capsicum baccatum]
Smechr0101212	11.14	5.96	10.09	1.93	1.65	2.04	-2.34075	4.38901e-10	down	PREDICTED: pathogenesis-related protein PR-4A-like [Gossypium hirsutum]
Smechr0101234	9.88	12.86	13.74	4.22	4.06	3.95	-1.65019	4.17058e-20	down	PREDICTED: phospholipid-transporting ATPase 1 isoform X1 [Solanum tuberosum]
Smechr0101245	4.91	6.03	7.7	1.42	3.61	2.63	-1.34696	0.00282501	down	PREDICTED: uncharacterized protein LOC109218635 [Nicotiana attenuata]
Smechr0101249	4.69	5.28	4.67	10.23	9.86	10.95	1.01727	1.14196e-05	up	PREDICTED: B3 domain-containing protein REM20 [Solanum lycopersicum]
Smechr0101254	0.1	0.08	0.24	1.19	0.63	0.54	2.40311	0.00050894	up	PREDICTED: protein argonaute 4-like [Solanum tuberosum]
Smechr0101256	7.08	6.97	4.11	20.92	15.52	10.3	1.28841	6.39844e-05	up	PREDICTED: ABC transporter B family member 19-like [Solanum tuberosum]
Smechr0101265	23.98	24.5	23.24	8.24	10.07	9.28	-1.44467	3.081e-20	down	PSII-associated proline-rich protein [Solanum lycopersicum]
Smechr0101267	0.45	1.98	1.16	0.19	0.23	0.55	-1.94446	0.0136784	down	PREDICTED: cytosolic sulfotransferase 15-like [Solanum tuberosum]
Smechr0101268	6.29	5.12	5.68	3.01	1.97	2.1	-1.34757	4.00267e-09	down	PREDICTED: uncharacterized protein LOC102590196 isoform X1 [Solanum tuberosum]
Smechr0101295	1.2	1.25	0.65	1.78	2.97	3.11	1.28943	0.00256909	up	PREDICTED: transcription factor MYC2-like [Solanum tuberosum]
Smechr0101304	1.7	2.33	2.23	10.54	12.66	13.37	2.47958	3.55879e-24	up	PREDICTED: uncharacterized protein LOC101261161 [Solanum lycopersicum]
Smechr0101314	4.55	5.67	5.14	56.97	55.95	68.45	3.49583	1.85953e-76	up	Calcium-binding protein KIC [Capsicum baccatum]
Smechr0101354	0.78	1.14	0.72	0	0.22	0.08	-3.1871	0.000126152	down	PREDICTED: putative RING-H2 finger protein ATL21A [Solanum pennellii]
Smechr0101370	10.83	8.55	9.03	1.09	1.51	1.37	-2.90316	1.51775e-22	down	PREDICTED: MYB-like transcription factor ETC3 [Solanum pennellii]
Smechr0101383	302.96	331.11	478.98	78.23	119.95	72.74	-2.1132	1.11735e-15	down	PREDICTED: uncharacterized protein LOC104244657 [Nicotiana sylvestris]
Smechr0101386	1.31	1.9	1.56	0.05	0.46	0.54	-2.24415	0.00143303	down	PREDICTED: ethylene-responsive transcription factor CRF3-like [Nicotiana sylvestris]
Smechr0101397	1.8	3.18	2.24	5.37	6.14	8.05	1.37423	3.97648e-06	up	PREDICTED: uncharacterized protein At5g41620 [Solanum tuberosum]
Smechr0101414	44.27	59.56	51.05	19.57	14.83	13.19	-1.78034	1.66123e-19	down	PREDICTED: uncharacterized protein LOC107027464 [Solanum pennellii]
Smechr0101424	4.59	5.25	1.92	0	0	0	-7.16625	2.69809e-07	down	--
Smechr0101433	18.98	16.99	17.22	38.22	37.4	36.64	1.009	6.58253e-27	up	PREDICTED: C-terminal binding protein AN [Solanum pennellii]
Smechr0101455	2	3.55	2.69	9.74	7.62	9.1	1.61123	4.69375e-09	up	PREDICTED: pollen-specific leucine-rich repeat extensin-like protein 3 [Solanum tuberosum]
Smechr0101469	0.63	1.18	0.38	3.38	2.2	2.21	1.76309	0.00251996	up	--
Smechr0101471	1.57	1.52	1.98	0.73	0.72	0.47	-1.478	2.58965e-05	down	PREDICTED: origin of replication complex subunit 5 [Solanum tuberosum]
Smechr0101523	25.6	18.13	28.87	8.31	8.55	5.25	-1.79287	5.85518e-12	down	PREDICTED: short-chain dehydrogenase/reductase 2b-like [Solanum tuberosum]
Smechr0101544	8.37	6.59	7.22	16	16.64	14.9	1.03167	3.48984e-14	up	PREDICTED: receptor-like serine/threonine-protein kinase At2g45590 [Solanum pennellii]
Smechr0101568	3.19	5.69	4.46	0.23	0.75	0.34	-3.41621	1.5225e-12	down	PREDICTED: UDP-galactose/UDP-glucose transporter 4-like isoform X1 [Solanum pennellii]
Smechr0101583	8.32	8.8	8.1	25.14	27.65	32.87	1.69983	1.68804e-20	up	PREDICTED: F-box protein PP2-A13 [Solanum tuberosum]
Smechr0101599	0.41	0.48	0.33	1.39	1.38	1.24	1.66138	0.000184768	up	PREDICTED: growth-regulating factor 9 [Solanum tuberosum]
Smechr0101615	6.15	5.07	5.29	13.26	12.03	13.72	1.17333	4.48809e-12	up	PREDICTED: AT-hook motif nuclear-localized protein 1-like [Solanum tuberosum]
Smechr0101630	2.02	1.79	1.86	5.1	5.15	5.37	1.39585	1.51018e-14	up	PREDICTED: LRR receptor-like serine/threonine-protein kinase GSO1 [Solanum tuberosum]
Smechr0101647	4.66	3.54	3.42	1.77	1.55	1.72	-1.26869	3.07169e-05	down	PREDICTED: auxin-responsive protein SAUR36-like [Solanum tuberosum]
Smechr0101648	4.29	2.83	2.23	6.89	9.73	6.61	1.24976	0.000512401	up	PREDICTED: axial regulator YABBY 1 [Solanum lycopersicum]
Smechr0101653	52.7	48.74	54.64	20.83	26.54	26.85	-1.13723	2.11091e-11	down	PREDICTED: putative lipid-binding protein At4g00165 [Capsicum annuum]
Smechr0101660	1.36	1.15	1.35	0.28	0.55	0.33	-1.80824	0.000741302	down	PREDICTED: SPX domain-containing protein 3 [Solanum tuberosum]
Smechr0101671	33.34	32.53	33.78	4.18	5.22	2.85	-3.09814	1.05672e-49	down	PREDICTED: transcription factor UNE10 isoform X2 [Solanum pennellii]
Smechr0101674	14.29	16.74	15.67	71.66	67.18	93.93	2.25209	2.60843e-32	up	PREDICTED: GATA transcription factor 4 [Solanum tuberosum]
Smechr0101690	5.91	14.39	9.61	1.3	3.29	3.9	-1.8751	5.52566e-05	down	PREDICTED: ethylene-responsive transcription factor ERF038-like [Solanum pennellii]
Smechr0101703	4.86	5.98	3.56	13.55	10.74	9.52	1.15926	0.000114841	up	PREDICTED: uncharacterized protein LOC101259881 [Solanum lycopersicum]
Smechr0101704	3.14	1.79	1.57	7.71	6.06	3.56	1.34195	0.00028965	up	PREDICTED: pentatricopeptide repeat-containing protein At2g44880 [Solanum tuberosum]
Smechr0101721	4.29	4.73	4.11	12.98	11.41	12.59	1.42376	3.93128e-24	up	PREDICTED: serine/threonine-protein kinase D6PK [Solanum pennellii]
Smechr0101726	8.54	11.91	8.95	3.92	3.61	3.65	-1.46636	1.2164e-10	down	PREDICTED: U-box domain-containing protein 35-like [Solanum tuberosum]
Smechr0101758	1.66	1.86	1.24	3.89	2.69	4.77	1.19344	0.0089776	up	PREDICTED: flotillin-like protein 6 [Solanum tuberosum]
Smechr0101760	10.74	12.52	13.73	2.54	2.51	3.14	-2.24078	6.9965e-09	down	--
Smechr0101766	13.53	14.69	12.53	2.57	3.11	2.29	-2.42664	1.52099e-35	down	PREDICTED: ankyrin repeat-containing protein At2g01680-like [Solanum tuberosum]
Smechr0101771	4.08	4.56	4.7	25.71	23.55	18.04	2.25894	1.8018e-31	up	PREDICTED: uncharacterized protein At1g28695-like [Solanum tuberosum]
Smechr0101784	2.13	0.54	0	181.52	131.98	105.73	7.23494	6.09639e-41	up	PREDICTED: uncharacterized protein LOC104099954, partial [Nicotiana tomentosiformis]
Smechr0101788	9.4	7.73	6.23	23.46	24.65	29.26	1.66747	1.41459e-14	up	PREDICTED: uncharacterized protein LOC102588165 [Solanum tuberosum]
Smechr0101795	0.88	1.5	1.2	0.53	0.63	0.35	-1.31859	0.00690601	down	PREDICTED: putative invertase inhibitor [Nicotiana sylvestris]
Smechr0101814	0.41	0.58	0.57	0.32	0.31	0.16	-1.06571	0.0132872	down	PREDICTED: DNA replication ATP-dependent helicase/nuclease DNA2 isoform X1 [Solanum tuberosum]
Smechr0101819	3.65	3.78	4.1	1.04	0.83	0.6	-2.30044	9.39223e-17	down	PREDICTED: protein NRT1/ PTR FAMILY 7.3-like [Solanum tuberosum]
Smechr0101837	20.05	22.19	25.41	5.65	5.7	5.45	-2.08276	4.96556e-32	down	xyloglucan endotransglucosylase-hydrolase XTH5 precursor [Solanum lycopersicum]
Smechr0101898	6.69	11.22	9.75	0.06	0.3	0.27	-5.49069	4.5094e-23	down	PREDICTED: uncharacterized protein LOC107029291 [Solanum pennellii]
Smechr0101908	24.41	24.97	34.72	0.27	0.71	0.88	-5.56126	9.13605e-58	down	PREDICTED: uncharacterized protein LOC102580796 [Solanum tuberosum]
Smechr0101909	5.51	3.75	9.3	0.08	0	0.07	-7.08091	4.09781e-10	down	PREDICTED: uncharacterized protein LOC104085561 [Nicotiana tomentosiformis]
Smechr0101912	1.36	1.7	3.06	0	0.2	0.12	-4.29862	2.31285e-06	down	PREDICTED: uncharacterized protein LOC107790039 [Nicotiana tabacum]
Smechr0101913	31.24	33.89	41.27	0.76	2.96	3.79	-3.8738	6.56441e-18	down	hypothetical protein CQW23_02527 [Capsicum baccatum]
Smechr0101925	31.77	35.32	54.86	5.61	9.48	16.52	-2.00526	7.81173e-07	down	PREDICTED: histone H3.2 [Musa acuminata subsp. malaccensis]
Smechr0101931	15.34	23.91	20.27	0.72	1.42	1.89	-3.94396	6.98648e-30	down	PREDICTED: probable magnesium transporter NIPA8 [Solanum tuberosum]
Smechr0101937	18.5	26.34	29.74	5.37	16.43	14.08	-1.11685	0.00395051	down	PREDICTED: uncharacterized protein At1g04910-like [Solanum tuberosum]
Smechr0101938	10.96	7.79	6.24	38.61	34.1	31.84	1.99869	3.25509e-15	up	PREDICTED: uncharacterized protein LOC109243087 [Nicotiana attenuata]
Smechr0101944	13.74	12.95	13.76	33.42	28.87	27.39	1.07639	1.51963e-21	up	PREDICTED: probable serine/threonine-protein kinase DDB_G0276461 [Solanum tuberosum]
Smechr0101945	11.62	10.88	13.38	2.81	5.48	7.09	-1.2766	0.0004301	down	PREDICTED: histone H3.2 [Musa acuminata subsp. malaccensis]
Smechr0101956	0.27	0.69	0.53	2.08	2.34	1.73	1.96088	7.53748e-05	up	PREDICTED: uncharacterized protein LOC102593272 [Solanum tuberosum]
Smechr0102010	2.75	3.66	2.48	18.57	14.38	13.65	2.31773	1.32055e-23	up	PREDICTED: probable protein phosphatase 2C 28 [Solanum tuberosum]
Smechr0102019	1139.29	1308.23	1410.37	402.35	518.67	709.14	-1.30485	3.16927e-08	down	hypothetical protein EUGRSUZ_J00924, partial [Eucalyptus grandis]
Smechr0102043	337.46	300.91	322.32	105.42	107.78	95.41	-1.70812	3.49327e-78	down	PREDICTED: subtilisin-like protease SBT1.7 isoform X2 [Solanum tuberosum]
Smechr0102046	5.51	5.9	5.4	2.06	1.97	2.06	-1.53181	1.22781e-17	down	PREDICTED: subtilisin-like protease SBT1.7 [Solanum tuberosum]
Smechr0102047	13.58	13.59	10.64	2.55	2.86	1.97	-2.43078	8.65287e-27	down	hypothetical protein BC332_02391 [Capsicum chinense]
Smechr0102057	0.36	0.44	0.7	0.92	2.08	2.22	1.73552	0.00182046	up	PREDICTED: MADS-box transcription factor 23 isoform X1 [Solanum pennellii]
Smechr0102066	37.84	38.61	43.86	15.33	14.48	13.92	-1.53235	1.39847e-33	down	PREDICTED: pheophytinase, chloroplastic-like [Solanum tuberosum]
Smechr0102074	16.04	29.16	24.75	6.59	8.87	13.6	-1.32937	6.05107e-05	down	PREDICTED: probable glycerol-3-phosphate dehydrogenase [NAD(+)]
Smechr0102094	0.43	0.36	0.38	1.8	1.33	0.77	1.65746	0.0012076	up	PREDICTED: DExH-box ATP-dependent RNA helicase DExH8 isoform X1 [Solanum lycopersicum]
Smechr0102104	5.27	5.56	4.34	17.65	11.99	9.8	1.30023	8.83632e-09	up	PREDICTED: SNF2 domain-containing protein CLASSY 4-like [Solanum tuberosum]
Smechr0102109	1.13	1.23	1.49	0.15	0.1	0.13	-3.41549	5.82384e-11	down	PREDICTED: nucleotide pyrophosphatase/phosphodiesterase-like [Solanum tuberosum]
Smechr0102144	2.4	3.63	3.05	9.04	9.46	13.47	1.75241	1.55057e-09	up	PREDICTED: uncharacterized protein LOC102598953 [Solanum tuberosum]
Smechr0102147	0.54	0.37	0.32	1.38	1.12	0.92	1.39999	0.00358519	up	PREDICTED: DELLA protein RGL1-like [Solanum tuberosum]
Smechr0102148	0.21	0.21	0.1	1.25	0.77	0.6	2.24216	0.000219214	up	PREDICTED: DELLA protein RGL1-like [Solanum tuberosum]
Smechr0102160	51.27	64.39	56.9	100.96	139.29	137.17	1.06379	2.11648e-08	up	WRKY transcription factor 4 [Solanum tuberosum]
Smechr0102168	17	22.15	20.28	3.86	5.41	7.46	-1.88857	1.92401e-11	down	Gibberellin 2-beta-dioxygenase 2 [Capsicum baccatum]
Smechr0102185	1.46	1.25	1.41	4	4.05	4.26	1.50859	1.83878e-09	up	PREDICTED: tetraketide alpha-pyrone reductase 2-like [Solanum tuberosum]
Smechr0102188	52.43	83.23	75.74	12.31	15.93	20.18	-2.1912	2.18396e-17	down	PREDICTED: uncharacterized protein LOC102587599 [Solanum tuberosum]
Smechr0102199	9.87	8.27	17.08	0.97	6.28	4.1	-1.69416	0.00444082	down	PREDICTED: calvin cycle protein CP12-1, chloroplastic [Solanum tuberosum]
Smechr0102200	1.69	2	2.47	5.32	4.54	4.93	1.18666	3.77899e-05	up	PREDICTED: bZIP transcription factor 53-like [Solanum tuberosum]
Smechr0102210	1.31	1.19	1.29	0.33	0.33	0.37	-1.94635	5.04029e-08	down	PREDICTED: probable beta-D-xylosidase 2 [Solanum tuberosum]
Smechr0102225	0.52	0.65	0.42	2.88	1.22	2.16	1.90324	0.000205266	up	PREDICTED: transcription factor MYB12 [Solanum tuberosum]
Smechr0102272	6.85	6.6	6.37	0.36	0.54	0.39	-4.01768	2.77514e-36	down	PREDICTED: basic 7S globulin-like [Solanum tuberosum]
Smechr0102312	1.16	1.59	1.42	3.86	2.36	3.58	1.16002	6.11325e-05	up	PREDICTED: uncharacterized protein LOC102599535 [Solanum tuberosum]
Smechr0102367	0.9	0.55	0.79	0.19	0.22	0.28	-1.76681	0.000256361	down	PREDICTED: uncharacterized protein LOC107028866 [Solanum pennellii]
Smechr0102380	95.05	114.02	106.84	232.26	283.09	370.59	1.42492	8.91768e-12	up	PREDICTED: sugar transporter ERD6-like 16 [Solanum tuberosum]
Smechr0102407	6.78	6.75	11.25	0.55	0.49	1.6	-3.28279	3.79884e-11	down	PREDICTED: uncharacterized protein LOC107840218 [Capsicum annuum]
Smechr0102410	44.68	49.09	45.28	21.99	21.82	22.48	-1.13724	3.11503e-15	down	PREDICTED: inactive poly [ADP-ribose]
Smechr0102412	9.61	6.81	10.44	0	0	0	-7.94789	5.29256e-10	down	--
Smechr0102413	4.8	2.48	3.08	0	0	0	-7.30003	5.29818e-08	down	PREDICTED: uncharacterized protein LOC107058503 [Solanum tuberosum]
Smechr0102415	2.16	1.68	1.28	5.78	4.67	8.13	1.80634	0.000501724	up	PREDICTED: F-box/kelch-repeat protein At3g06240-like [Solanum tuberosum]
Smechr0102541	4.1	4.67	3.54	0.45	0.85	0.9	-2.54116	9.57866e-11	down	PREDICTED: cullin-1-like [Solanum tuberosum]
Smechr0102608	16.08	16.62	21.31	6.87	7.43	9.02	-1.27847	3.41241e-09	down	PREDICTED: vesicle-associated membrane protein 724 [Capsicum annuum]
Smechr0102648	0.78	0.33	0.44	1.99	1.63	1.16	1.55527	0.0100203	up	PREDICTED: nascent polypeptide-associated complex subunit alpha-like protein 1 [Solanum lycopersicum]
Smechr0102675	2.03	2.82	2.11	0.77	0.86	0.39	-1.86751	4.32311e-06	down	PREDICTED: probable protein phosphatase 2C 34 [Solanum pennellii]
Smechr0102720	15.1	9.59	10.2	32.55	24.02	22.74	1.11375	4.13999e-05	up	PREDICTED: phospholipase D Z-like [Solanum pennellii]
Smechr0102724	1.77	2	2	0.16	0.36	0.13	-3.21646	1.76297e-15	down	PREDICTED: SNF2 domain-containing protein CLASSY 4-like [Capsicum annuum]
Smechr0102738	4.15	4.39	4.38	9.32	9.14	11.5	1.14797	2.21631e-06	up	PREDICTED: GATA transcription factor 15-like [Solanum tuberosum]
Smechr0102781	2870.98	3196.57	3170.36	124.09	183.03	161.82	-4.36578	1.69573e-131	down	Glucan endo-1,3-beta-glucosidase, basic isoform 2 [Capsicum baccatum]
Smechr0102813	12.23	13.5	9.91	27.53	25.68	24.56	1.05681	1.49453e-11	up	PREDICTED: transcription factor bHLH148-like [Solanum tuberosum]
Smechr0102866	94.21	107.02	104.46	36.74	42.31	47.16	-1.3422	2.05431e-17	down	PREDICTED: nuclear poly(A) polymerase 3-like [Solanum tuberosum]
Smechr0102867	70.36	69.78	65.15	32.44	28.15	26.61	-1.30695	5.38344e-22	down	PREDICTED: nuclear poly(A) polymerase 3-like [Solanum tuberosum]
Smechr0102880	0	0	0	19.17	14.67	14.72	9.22829	3.87505e-14	up	putative LOV domain-containing protein [Solanum ptychanthum]
Smechr0102961	47.69	58.06	50.61	256.73	296.86	359.06	2.48077	1.59262e-43	up	PREDICTED: CTP synthase-like [Solanum tuberosum]
Smechr0102962	54.21	76.13	62.2	287.77	304.21	708.64	2.70054	7.59329e-14	up	--
Smechr0103028	1.11	1.71	1.38	0.5	0.11	0.4	-2.1243	0.00124272	down	--
Smechr0103233	33.96	38.47	30.97	9.33	18.3	11.95	-1.44987	6.47203e-08	down	PREDICTED: dirigent protein 22-like [Solanum tuberosum]
Smechr0103287	12.54	7.25	10.42	0	0	0	-9.12959	1.7466e-13	down	PREDICTED: uncharacterized protein LOC107058557 [Solanum tuberosum]
Smechr0103288	19.07	15.08	13.47	0	0	0	-8.13279	1.15261e-10	down	PREDICTED: uncharacterized protein LOC107059230 [Solanum tuberosum]
Smechr0103289	2.9	2.29	1.87	0.78	0.85	0.97	-1.50087	2.84941e-05	down	hypothetical protein T459_21194 [Capsicum annuum]
Smechr0103294	12.15	12.17	11.68	7.9	6.13	4.49	-1.03702	1.33352e-06	down	PREDICTED: aldehyde dehydrogenase family 3 member F1-like [Solanum tuberosum]
Smechr0103409	7.87	5.65	5.24	26.26	18.42	12.45	1.53115	5.66751e-09	up	PREDICTED: uncharacterized protein LOC104247674 [Nicotiana sylvestris]
Smechr0103484	1.51	1.61	0.98	0.26	0.38	0.04	-2.68285	0.00013538	down	hypothetical protein BC332_18789 [Capsicum chinense]
Smechr0103496	4.53	5.92	5.42	0.4	0.7	0.36	-3.52203	2.8701e-18	down	PREDICTED: probable phospholipase A2 homolog 1 [Solanum tuberosum]
Smechr0103554	3.73	2.43	7.08	0	0	0	-7.69817	1.68828e-08	down	--
Smechr0103604	0	0	0	34.83	20.3	12.58	9.53705	4.89213e-14	up	PREDICTED: uncharacterized protein LOC104211602 [Nicotiana sylvestris]
Smechr0103610	28.44	40.69	40.72	12.49	16.12	19.04	-1.27074	1.46181e-07	down	PREDICTED: uncharacterized protein LOC102579093 [Solanum tuberosum]
Smechr0103650	14.76	14.75	14.37	49.21	43.77	44.15	1.57319	2.44556e-52	up	PREDICTED: UDP-galactose/UDP-glucose transporter 3 [Solanum lycopersicum]
Smechr0103652	10.19	6.06	6.19	0	0	0	-8.23171	1.02723e-10	down	Spo11/DNA topoisomerase VI, subunit A [Corchorus olitorius]
Smechr0103668	1.97	2.66	1.58	17.88	10.97	8.52	2.50945	5.80649e-08	up	PREDICTED: LOW QUALITY PROTEIN: neuroguidin-like [Solanum tuberosum]
Smechr0103707	14.93	20.31	20.87	0.4	0.79	1.3	-4.54725	1.90072e-35	down	PREDICTED: uncharacterized protein LOC107877623 [Capsicum annuum]
Smechr0103721	9.93	12.9	14.72	27.61	29.79	34.68	1.22455	1.10547e-08	up	plasmodesmata callose-binding protein 4 [Capsicum chinense]
Smechr0103732	7.35	8.31	10.7	34.5	27.37	28.99	1.70855	1.24173e-17	up	PREDICTED: probable 6-phosphogluconolactonase 2 [Solanum tuberosum]
Smechr0103734	73.24	71	79.76	19.15	19.5	27.3	-1.8274	1.73698e-20	down	hypothetical protein A4A49_36404 [Nicotiana attenuata]
Smechr0103735	1.72	1.74	1.41	22	23.69	18.17	3.64354	1.25483e-37	up	PREDICTED: uncharacterized protein LOC107030016 [Solanum pennellii]
Smechr0103737	8.15	7.21	6	0.53	0.81	1.21	-3.11307	2.9543e-18	down	PREDICTED: uncharacterized protein LOC107058734 [Solanum tuberosum]
Smechr0103740	7.97	6.99	8.56	3.03	3.47	3.75	-1.26157	1.36072e-06	down	PREDICTED: uncharacterized protein LOC102603835 [Solanum tuberosum]
Smechr0103759	6.03	6.15	7.83	1.94	2.78	2.69	-1.49832	1.49478e-06	down	PREDICTED: probable calcium-binding protein CML15 [Solanum tuberosum]
Smechr0103790	3.8	2.85	3.16	0.24	0.18	0.05	-4.45925	5.31641e-12	down	PREDICTED: somatic embryogenesis receptor kinase 2 [Solanum tuberosum]
Smechr0103792	1.79	0.83	1.14	2.65	3.37	3.48	1.27852	0.00180739	up	PREDICTED: mental retardation GTPase activating protein homolog 3-like [Solanum tuberosum]
Smechr0103811	0.57	0.46	0.42	0.05	0.03	0.02	-3.89236	6.29146e-07	down	PREDICTED: probable leucine-rich repeat receptor-like protein kinase At2g33170 [Solanum tuberosum]
Smechr0103831	0.8	0.8	1	6.8	5.18	4.08	2.55016	2.91324e-14	up	PREDICTED: uncharacterized protein LOC109205782 [Nicotiana attenuata]
Smechr0103839	85.74	64.33	78.73	28.26	39.77	42.68	-1.10804	1.56792e-07	down	hypothetical protein [Solanum tuberosum]
Smechr0103840	95.24	79.65	53.73	394.03	208.53	269.46	1.86053	1.21798e-11	up	--
Smechr0103841	24.61	24.4	23.02	139.36	79.98	64.74	1.89744	2.15409e-13	up	Splicing factor U2af small subunit B [Capsicum baccatum]
Smechr0103880	10.19	8.76	10.42	5.13	5.61	2.86	-1.18954	3.29106e-05	down	PREDICTED: uncharacterized protein LOC107875889 [Capsicum annuum]
Smechr0103899	10.58	15.44	11.46	5.73	4.91	6.28	-1.21587	1.2752e-07	down	PREDICTED: scarecrow-like protein 3 [Solanum tuberosum]
Smechr0103929	38.77	51.42	45.62	14.78	16.14	20.09	-1.47818	3.23897e-14	down	PREDICTED: NAD(H) kinase 1 [Solanum tuberosum]
Smechr0103934	25.69	24.54	19.99	0	0	0	-9.37987	1.25663e-14	down	PREDICTED: putative pentatricopeptide repeat-containing protein At1g10330 isoform X1 [Solanum lycopersicum]
Smechr0103937	7.42	7.31	8.31	0	0	0	-7.97227	2.93425e-10	down	--
Smechr0103954	10.85	9.25	6.92	0.39	0.46	1.24	-3.72679	5.79094e-15	down	hypothetical protein CQW23_04343 [Capsicum baccatum]
Smechr0103955	7.21	7.17	7.63	2.43	2.57	1.65	-1.80244	3.02123e-16	down	PREDICTED: peptidyl-prolyl cis-trans isomerase FKBP62-like [Solanum tuberosum]
Smechr0103975	8.67	14.4	12.28	2.71	4.32	5.33	-1.57846	7.2992e-06	down	PREDICTED: uncharacterized protein LOC107007948 [Solanum pennellii]
Smechr0103983	7.13	19.13	9.68	1.31	2.78	2.09	-2.60801	1.04601e-09	down	PREDICTED: lipase-like [Solanum tuberosum]
Smechr0103994	2.71	3.75	4.08	0.78	0.54	1.08	-2.20324	4.02332e-10	down	PREDICTED: uncharacterized protein LOC102602270 isoform X1 [Solanum tuberosum]
Smechr0104009	11.57	8.51	23.44	0	0	0	-8.415	1.88863e-10	down	PREDICTED: defensin Ec-AMP-D2-like [Cucumis sativus]
Smechr0104013	1.73	2.36	1.89	4.53	5.1	5.75	1.29997	0.000173643	up	PREDICTED: lipid transfer-like protein VAS, partial [Solanum tuberosum]
Smechr0104014	6.97	4.85	5.11	2.93	3.08	1.87	-1.17772	8.4208e-05	down	PREDICTED: protein XRI1-like [Solanum tuberosum]
Smechr0104017	0.95	1.03	1.06	0.24	0.44	0.26	-1.76738	0.000140981	down	PREDICTED: transmembrane 9 superfamily member 3-like [Solanum tuberosum]
Smechr0104018	7.6	9.46	10.12	1.45	1.68	2.59	-2.30584	1.13153e-10	down	PREDICTED: CASP-like protein PIMP1 [Solanum tuberosum]
Smechr0104034	15.92	25.08	22.64	1.49	3.88	3.4	-2.92066	4.90321e-16	down	PREDICTED: U-box domain-containing protein 21-like [Solanum tuberosum]
Smechr0104064	26.51	22.2	20.88	5.82	4.78	3.44	-2.3854	2.70139e-26	down	PREDICTED: probable peroxygenase 5 [Solanum tuberosum]
Smechr0104065	5.37	5.42	9.67	0.15	0.44	1.45	-3.37086	5.86667e-07	down	hypothetical protein BC332_20939 [Capsicum chinense]
Smechr0104071	74.48	88.29	93.18	30.3	56.46	39.78	-1.08314	8.41537e-06	down	Cell number regulator 10 [Capsicum annuum]
Smechr0104094	32.99	42.47	40.07	16.05	25.99	17.55	-1.02483	9.92208e-06	down	PREDICTED: protein YLS9-like [Solanum tuberosum]
Smechr0104097	2.9	6.25	5.35	1.35	2.63	2.17	-1.30505	0.00180989	down	PREDICTED: uncharacterized protein LOC107014998 isoform X1 [Solanum pennellii]
Smechr0104113	69.11	83.31	82.75	27.28	24.62	30.93	-1.5744	1.19348e-22	down	PREDICTED: E3 ubiquitin-protein ligase PUB22-like [Solanum tuberosum]
Smechr0104114	58.6	69.18	83.09	7.22	11.64	14.92	-2.70316	4.118e-21	down	PREDICTED: E3 ubiquitin-protein ligase PUB22-like [Solanum tuberosum]
Smechr0104115	20.32	24.49	22.05	1.12	2.21	2.14	-3.66876	3.60133e-24	down	PREDICTED: E3 ubiquitin-protein ligase PUB22-like [Solanum pennellii]
Smechr0104116	24.63	20.51	26.23	1.56	4.02	2.35	-3.23585	3.56126e-20	down	PREDICTED: E3 ubiquitin-protein ligase PUB22-like [Solanum tuberosum]
Smechr0104123	10.29	14.11	16.05	1	2.23	3.43	-2.65593	2.55655e-10	down	PREDICTED: syntaxin-121-like [Solanum lycopersicum]
Smechr0104147	0.18	0.2	0.4	1.02	0.76	0.68	1.58448	0.00171124	up	ABC transporter G family member 27 [Capsicum baccatum]
Smechr0104160	9.66	11.59	8.71	0.81	0.71	0.58	-3.91187	8.48889e-49	down	PREDICTED: LOW QUALITY PROTEIN: G-type lectin S-receptor-like serine/threonine-protein kinase RLK1 [Capsicum annuum]
Smechr0104167	59.18	68.53	54.41	156.71	271.67	168.3	1.64568	9.42557e-13	up	linoleate 13S-lipoxygenase 2-1, chloroplastic [Solanum tuberosum]
Smechr0104169	6.96	6.01	5.81	2.17	2.25	2.85	-1.4301	1.7191e-12	down	PREDICTED: LOW QUALITY PROTEIN: G-type lectin S-receptor-like serine/threonine-protein kinase RLK1 [Capsicum annuum]
Smechr0104177	195.99	193.94	180.02	30.85	39.84	34	-2.51105	1.78581e-75	down	PREDICTED: delta(12)-acyl-lipid-desaturase-like [Solanum tuberosum]
Smechr0104183	6.68	6.16	6.4	2.55	3.39	2.72	-1.22106	3.47818e-08	down	PREDICTED: probable plastid-lipid-associated protein 12, chloroplastic [Solanum tuberosum]
Smechr0104199	2.34	3.86	2.6	6.56	8.63	8.83	1.38358	4.58957e-07	up	PREDICTED: metal tolerance protein 4-like [Solanum tuberosum]
Smechr0104221	8.92	7.91	9.83	4.05	3.56	3.35	-1.35699	5.12475e-12	down	PREDICTED: uncharacterized protein LOC102603751 [Solanum tuberosum]
Smechr0104227	3.75	4.83	2.67	10.68	17.53	11.23	1.74398	5.35321e-08	up	PREDICTED: protein YLS3 [Capsicum annuum]
Smechr0104236	29.08	28.05	23.86	7.96	15.04	9.54	-1.37973	9.34989e-07	down	PREDICTED: arabinogalactan peptide 13 [Solanum lycopersicum]
Smechr0104246	4.53	4.22	3.85	1.86	2.21	2.38	-1.0269	0.000752946	down	PREDICTED: transcription repressor MYB5-like [Solanum tuberosum]
Smechr0200028	5.45	7.64	7.62	1.3	3.48	2.82	-1.50815	0.0033792	down	PREDICTED: BTB/POZ domain-containing protein At3g19850-like [Nicotiana sylvestris]
Smechr0200041	14.64	8.94	13.11	35.11	27.04	22.87	1.13709	2.13384e-05	up	PREDICTED: E3 ubiquitin protein ligase DRIP2-like [Nicotiana attenuata]
Smechr0200042	0.74	0.41	0.43	1.67	1.5	0.82	1.25857	0.0017626	up	Disease resistance RPP13-like protein 4 [Capsicum baccatum]
Smechr0200043	0.29	0.27	0.16	0.78	1.22	0.74	1.88096	0.000286121	up	PREDICTED: uncharacterized protein LOC102593362 [Solanum tuberosum]
Smechr0200084	0	0	0	9.69	8.17	4.5	7.66027	6.06435e-09	up	PREDICTED: uncharacterized protein LOC104086138 [Nicotiana tomentosiformis]
Smechr0200086	39.48	56.29	49.08	9.6	18.43	19.4	-1.67171	7.35591e-09	down	PREDICTED: G-type lectin S-receptor-like serine/threonine-protein kinase At4g27290 isoform X2 [Solanum tuberosum]
Smechr0200192	22.65	35.23	37.06	8.48	19.26	17.28	-1.14035	0.000673731	down	PREDICTED: reticuline oxidase-like protein [Solanum tuberosum]
Smechr0200214	26.46	20.34	20.56	0	0	0	-9.71409	1.08248e-15	down	PREDICTED: microtubule-associated protein 70-1 isoform X2 [Elaeis guineensis]
Smechr0200225	0.77	0.99	0.95	3.48	2.05	2.91	1.56528	0.000780995	up	PREDICTED: chromodomain-helicase-DNA-binding protein 3 isoform X2 [Solanum lycopersicum]
Smechr0200240	36.03	54.02	44.45	9.34	25.81	28.79	-1.12841	0.00319452	down	PREDICTED: transmembrane protein 53 [Capsicum annuum]
Smechr0200308	0.12	0.03	0.17	0.91	1.11	1.9	3.59319	4.0657e-07	up	Protein ASPARTIC PROTEASE IN GUARD CELL 2 [Capsicum chinense]
Smechr0200314	3.83	2.54	3.58	0.18	1.73	0.32	-2.22157	0.00303757	down	PREDICTED: protein PHLOEM PROTEIN 2-LIKE A9-like [Solanum tuberosum]
Smechr0200369	28.85	36.53	29.92	6.79	8.28	7.2	-2.16614	8.24259e-24	down	vq motif-containing protein 22 [Nicotiana attenuata]
Smechr0200372	7.05	6.7	6.79	4.62	2.31	3.15	-1.10339	0.000176575	down	--
Smechr0200418	15.75	13.37	16.05	6.68	6.37	7.19	-1.22598	4.65383e-15	down	PREDICTED: aspartic proteinase [Solanum lycopersicum]
Smechr0200434	6.48	6.22	9.77	1.04	1.36	1.82	-2.4743	4.90645e-14	down	PREDICTED: WRKY transcription factor 6-like [Solanum pennellii]
Smechr0200457	72.71	75.67	76	33.5	32.48	28.13	-1.32623	1.79246e-35	down	1-aminocyclopropane-1-carboxylate oxidase [Capsicum chinense]
Smechr0200484	76.83	92.81	104.67	11.88	16.67	18.66	-2.60338	5.22502e-30	down	hypothetical protein CQW23_03246 [Capsicum baccatum]
Smechr0200512	134.44	146.88	141.97	44.83	56.5	60.59	-1.451	3.90329e-19	down	PREDICTED: 3-hydroxy-3-methylglutaryl-coenzyme A reductase 2 [Solanum tuberosum]
Smechr0200626	0.2	0.43	0.53	1.2	1.19	1.44	1.65546	0.00135704	up	5-epiaristolochene 1,3-dihydroxylase [Capsicum baccatum]
Smechr0200638	2.14	1.99	0.99	4.25	4.73	6.05	1.49978	0.000540911	up	PREDICTED: uncharacterized protein LOC107011394 [Solanum pennellii]
Smechr0200725	6.56	3.71	5.7	14.01	11	14.01	1.2218	0.000331384	up	--
Smechr0200730	22.18	18.51	16.36	49.22	42.84	33.79	1.06945	9.60217e-10	up	PREDICTED: transcription factor HBI1 [Solanum lycopersicum]
Smechr0200742	0	0	0	4.93	7.31	4.53	7.73267	2.40102e-09	up	PREDICTED: uncharacterized protein LOC104645973 [Solanum lycopersicum]
Smechr0200750	7.21	4.53	8.26	0.28	0.47	1.01	-3.54595	2.48768e-14	down	PREDICTED: probable polyol transporter 6 [Solanum pennellii]
Smechr0200783	1.97	2.38	1.85	4.17	7.09	3.87	1.21778	0.000115662	up	PREDICTED: uncharacterized protein LOC102581404 [Solanum tuberosum]
Smechr0200800	3.5	3.28	2.79	1.5	1.58	1.04	-1.29172	6.75427e-06	down	3-ketoacyl-CoA synthase 6 [Capsicum chinense]
Smechr0200816	30.17	62.89	47.77	1.93	2.8	3.34	-4.18776	3.63049e-29	down	PREDICTED: peptide methionine sulfoxide reductase MsrA 1-like [Solanum tuberosum]
Smechr0200839	49.08	64.97	52.05	23.13	33.05	24.81	-1.10476	2.85821e-07	down	PREDICTED: protein C2-DOMAIN ABA-RELATED 1-like [Capsicum annuum]
Smechr0200847	9.71	8.1	7.59	22.44	19.81	16.18	1.12946	5.39287e-06	up	PREDICTED: cytochrome b561 and DOMON domain-containing protein At5g47530-like [Solanum tuberosum]
Smechr0200865	1.85	4.67	3.43	0	0.48	0.96	-2.82628	0.00112638	down	PREDICTED: 1-aminocyclopropane-1-carboxylate synthase 3-like [Solanum tuberosum]
Smechr0200882	141.31	193.42	178.15	29.29	70.01	86.68	-1.51941	1.79037e-05	down	PREDICTED: calcium-transporting ATPase 2, plasma membrane-type-like [Solanum tuberosum]
Smechr0200899	0.45	1.95	0.8	0.03	0.13	0.19	-3.25319	8.7948e-05	down	PREDICTED: probable indole-3-acetic acid-amido synthetase GH3.1 [Solanum tuberosum]
Smechr0200924	8.24	6.42	7.85	2.35	2.82	2.75	-1.57318	5.51053e-11	down	PREDICTED: diacetyl reductase [(S)-acetoin forming]
Smechr0200928	17.85	13.32	10.96	55.18	34.25	19.26	1.28625	0.00175871	up	--
Smechr0200947	0.94	1.07	1.24	0.33	0.36	0.11	-2.11967	0.000121279	down	PREDICTED: geraniol 8-hydroxylase-like [Solanum tuberosum]
Smechr0200998	16.95	12.23	11.33	45.43	26.82	25.07	1.18904	1.91146e-05	up	--
Smechr0201019	39.68	48.7	54.19	17.77	19.22	11.62	-1.63125	2.67672e-13	down	PREDICTED: phospholipase A1-II 1-like [Solanum tuberosum]
Smechr0201036	1.86	2.77	1.89	7.46	7.87	6.28	1.65689	2.61876e-06	up	hypothetical protein BC332_03789 [Capsicum chinense]
Smechr0201071	23.22	31.91	28.57	13.73	13.43	13.68	-1.10687	2.40131e-10	down	Myb-related protein [Capsicum baccatum]
Smechr0201072	0	0.02	0.09	0.75	0.67	0.47	3.92993	1.76995e-05	up	PREDICTED: uncharacterized protein LOC102604323 [Solanum tuberosum]
Smechr0201097	2.53	1.7	2	0.07	0.2	0.31	-3.47011	8.84787e-07	down	--
Smechr0201105	43.75	42.37	41.76	14.45	15.01	13.73	-1.63516	1.54716e-58	down	PREDICTED: UDP-glycosyltransferase 90A1-like isoform X1 [Solanum tuberosum]
Smechr0201138	3.52	4.5	5.03	0.31	1.28	0.94	-2.42495	1.91845e-06	down	PREDICTED: uncharacterized protein LOC102596135 [Solanum tuberosum]
Smechr0201149	1.15	1.05	0.82	2.29	2.61	2.07	1.13576	4.72137e-06	up	PREDICTED: probable inactive leucine-rich repeat receptor-like protein kinase At3g03770 [Solanum pennellii]
Smechr0201176	1.41	0.24	1.47	0	0.12	0.22	-3.20955	0.00233156	down	PREDICTED: zingipain-2-like [Solanum tuberosum]
Smechr0201177	14.23	10.43	11.91	0.4	0.79	1.16	-4.00261	2.24412e-30	down	PREDICTED: zingipain-2-like [Solanum tuberosum]
Smechr0201194	1.03	0.84	1.32	8.7	8.69	6.33	2.81453	4.98148e-19	up	PREDICTED: uncharacterized protein LOC102590379 [Solanum tuberosum]
Smechr0201210	3.65	1.91	3	0.05	0.18	0.25	-4.19969	3.0415e-11	down	PREDICTED: transcription factor TGA2.3-like [Solanum lycopersicum]
Smechr0201217	1.79	2.69	2.71	0.76	0.86	1.27	-1.38004	0.000149515	down	PREDICTED: nucleobase-ascorbate transporter 2 [Solanum tuberosum]
Smechr0201218	1	1.28	1.1	0.26	0.2	0.15	-2.56996	3.90849e-12	down	hypothetical protein BC332_04651 [Capsicum chinense]
Smechr0201220	1.75	2	1.16	0.57	0.97	0.69	-1.19351	0.00803613	down	PREDICTED: probable LRR receptor-like serine/threonine-protein kinase At3g47570 [Solanum lycopersicum]
Smechr0201228	1.53	1.31	1.23	0.31	0.47	0.38	-1.88142	1.29101e-09	down	PREDICTED: probable LRR receptor-like serine/threonine-protein kinase At3g47570 [Solanum tuberosum]
Smechr0201233	7.58	5.65	5.3	3.51	2.63	2.38	-1.19302	1.71581e-05	down	PREDICTED: SAP-like protein BP-73 [Solanum tuberosum]
Smechr0201237	5	7.51	5.63	3.76	2.77	3	-1.00199	0.000552744	down	hypothetical protein T459_05383 [Capsicum annuum]
Smechr0201238	3.96	6.18	6.74	0.92	1.18	1.26	-2.39568	2.10018e-10	down	PREDICTED: uncharacterized protein LOC107062756 [Solanum tuberosum]
Smechr0201239	18.06	16.28	15.36	6.93	5.62	5.86	-1.50239	9.45524e-17	down	WRKY transcription factor 5 [Solanum tuberosum]
Smechr0201261	6.01	4.63	12.15	0.82	1.48	0.85	-2.93108	5.67266e-09	down	PREDICTED: N66 matrix protein-like [Solanum lycopersicum]
Smechr0201264	310.9	312.96	328.78	170.77	143.88	173.82	-1.0332	1.00613e-17	down	PREDICTED: aquaporin NIP1-1-like [Solanum tuberosum]
Smechr0201265	3.91	3.95	5.43	1.46	1.44	1.63	-1.6247	0.000343474	down	PREDICTED: aquaporin NIP1-1-like [Solanum pennellii]
Smechr0201272	2.55	2.07	2.92	1.45	0.98	0.74	-1.33115	2.12753e-05	down	PREDICTED: probable LRR receptor-like serine/threonine-protein kinase At1g07650 isoform X1 [Solanum tuberosum]
Smechr0201273	4.08	2.67	2.4	0.22	0.12	0.54	-3.41299	1.11879e-11	down	PREDICTED: probable LRR receptor-like serine/threonine-protein kinase At1g07650 isoform X2 [Solanum tuberosum]
Smechr0201275	41.55	34.82	33.21	23.01	18.03	14.26	-1.06128	4.57899e-09	down	PREDICTED: LOW QUALITY PROTEIN: probable LRR receptor-like serine/threonine-protein kinase At1g07650 [Solanum pennellii]
Smechr0201278	17.84	30.72	22.82	5.19	8.48	10.91	-1.59815	5.78817e-07	down	PREDICTED: MACPF domain-containing protein CAD1 [Solanum tuberosum]
Smechr0201279	1.79	1.11	2.12	0.07	0.5	0.45	-2.33778	0.00183428	down	PREDICTED: oil body-associated protein 2A isoform X2 [Solanum lycopersicum]
Smechr0201282	29.46	42.48	37.58	12.42	15.54	19.09	-1.2835	3.28797e-08	down	PREDICTED: serine/threonine-protein kinase HT1-like [Solanum tuberosum]
Smechr0201286	0.96	0.53	0.19	1.78	2.39	3.07	2.05792	0.000359694	up	PREDICTED: uncharacterized protein LOC101263269 [Solanum lycopersicum]
Smechr0201289	85.34	87.86	79.38	9.35	9.18	12.25	-3.0992	8.18928e-79	down	PREDICTED: GDSL esterase/lipase At1g29670-like [Solanum lycopersicum]
Smechr0201293	1.65	1.95	1.9	0.67	0.78	0.87	-1.3107	1.71181e-05	down	PREDICTED: subtilisin-like protease SBT5.3 [Solanum pennellii]
Smechr0201295	6.91	9.78	9.44	0.91	1.06	1.16	-3.13058	1.183e-33	down	hypothetical protein CQW23_04640 [Capsicum baccatum]
Smechr0201312	3.41	3.89	2.02	0.41	0.15	1.01	-2.60395	4.62344e-05	down	PREDICTED: protein SRG1-like [Solanum tuberosum]
Smechr0201314	12.27	13.64	10.75	5.77	3.57	7.63	-1.17265	0.000104863	down	PREDICTED: protein SRG1-like [Solanum tuberosum]
Smechr0201332	4.04	3.04	3.11	13.19	8.51	8.1	1.4715	1.16646e-06	up	--
Smechr0201338	34.22	41.38	39.88	54.04	101.97	109.53	1.14147	4.17522e-05	up	PREDICTED: cold-regulated 413 inner membrane protein 2, chloroplastic [Solanum lycopersicum]
Smechr0201390	35.49	52.92	48.46	9.56	14.25	14.42	-1.90584	6.89605e-15	down	PREDICTED: cytochrome P450 710A1-like [Solanum pennellii]
Smechr0201435	48.48	68.44	67.82	13.43	30.48	36.3	-1.26172	0.000317752	down	PREDICTED: uncharacterized protein LOC102595566 [Solanum tuberosum]
Smechr0201448	14.82	8.65	9.22	2.35	1.73	1.57	-2.60281	1.30981e-17	down	PREDICTED: caffeoylshikimate esterase [Solanum lycopersicum]
Smechr0201460	6.55	6.19	4.46	14.7	13.11	10.36	1.08077	6.60523e-09	up	probable carboxylesterase 15 [Solanum tuberosum]
Smechr0201476	1.84	1.97	2.74	5.27	4.01	5.78	1.1296	6.02582e-05	up	PREDICTED: tetrahydrocannabinolic acid synthase-like [Solanum tuberosum]
Smechr0201477	3.17	3.09	4.16	8.79	7.85	8.62	1.20423	2.75974e-08	up	PREDICTED: vacuolar protein sorting-associated protein 2 homolog 2 [Solanum tuberosum]
Smechr0201569	31.98	47.5	48.21	4.91	11.43	8.14	-2.44967	1.88899e-14	down	PREDICTED: uncharacterized protein LOC102593110 [Solanum tuberosum]
Smechr0201570	80.11	130.02	108.02	28.92	36.95	28.39	-1.82768	1.39499e-16	down	PREDICTED: ankyrin repeat-containing protein At5g02620-like [Solanum lycopersicum]
Smechr0201571	74.24	112.53	97.91	26.78	24.98	24.71	-1.97022	6.82148e-23	down	PREDICTED: ankyrin repeat-containing protein At5g02620-like [Solanum lycopersicum]
Smechr0201572	38.34	46.44	47.27	14.57	19.09	13.86	-1.54691	2.9434e-14	down	PREDICTED: ankyrin repeat-containing protein At3g12360-like [Solanum tuberosum]
Smechr0201573	1.42	1.84	1.2	0.79	0.43	0.93	-1.12257	0.00696872	down	putative wall-associated receptor kinase-like 11 [Capsicum annuum]
Smechr0201577	3.03	3.06	7.03	2.6	1.78	0.98	-1.38733	0.0149048	down	--
Smechr0201617	53.79	52.71	48.11	23.08	21.56	19.95	-1.32954	3.71781e-39	down	hypothetical protein T459_03589 [Capsicum annuum]
Smechr0201618	89.95	97.52	102.95	28.8	26.27	18.88	-2.05106	4.65323e-34	down	Phospholipase A1-II 1 [Capsicum annuum]
Smechr0201621	0.04	0.43	0.04	1.36	1.34	0.77	2.67204	0.00339401	up	PREDICTED: phospholipase A1-II 1-like isoform X2 [Solanum lycopersicum]
Smechr0201622	7.08	9.37	9.43	21.12	22.23	17.09	1.14839	7.16959e-09	up	PREDICTED: phospholipase A1-II 1-like isoform X2 [Solanum lycopersicum]
Smechr0201650	14.09	17.65	15.64	3.71	5.21	9.01	-1.45695	1.64647e-05	down	PREDICTED: optic atrophy 3 protein homolog [Nicotiana tomentosiformis]
Smechr0201659	96.55	111.91	102.43	43.82	43.26	28.31	-1.50663	3.47933e-16	down	hypothetical protein CQW23_04407 [Capsicum baccatum]
Smechr0201672	0.96	1.49	0.99	5.84	4.76	5.83	2.18882	9.45168e-09	up	PREDICTED: uncharacterized protein LOC107861210 [Capsicum annuum]
Smechr0201676	34.28	37.17	34.83	15.2	15.6	18.12	-1.18541	9.20089e-18	down	hypothetical protein CQW23_04483 [Capsicum baccatum]
Smechr0201691	4.94	6.02	5.12	1.74	2.18	2.39	-1.41277	3.57179e-08	down	PREDICTED: squamosa promoter-binding protein 1 isoform X2 [Solanum tuberosum]
Smechr0201710	174.36	138.81	151.38	359.87	415.27	487.97	1.38116	2.33299e-16	up	PREDICTED: uncharacterized protein LOC102589326 [Solanum tuberosum]
Smechr0201711	3.94	4.39	3.67	1.09	1.28	1.72	-1.60986	1.35455e-09	down	clade VII lectin receptor kinase [Solanum lycopersicum]
Smechr0201712	3.56	4.34	2.88	0.99	1.76	1.85	-1.28661	0.00608389	down	clade VII lectin receptor kinase [Solanum lycopersicum]
Smechr0201713	2.6	2.2	1.76	0.71	0.4	0.76	-1.87093	4.89555e-06	down	PREDICTED: L-type lectin-domain containing receptor kinase VII.1 [Solanum pennellii]
Smechr0201747	13.69	13.42	15.87	5.66	5.48	6.04	-1.39233	1.34845e-15	down	PREDICTED: putative serine/threonine-protein kinase [Solanum tuberosum]
Smechr0201768	5.2	5.03	5.43	1.52	1.5	2.61	-1.53305	0.000336011	down	PREDICTED: G-type lectin S-receptor-like serine/threonine-protein kinase At4g03230, partial [Solanum tuberosum]
Smechr0201781	35.7	52.09	73	9.01	24	32.66	-1.35011	0.00236626	down	hypothetical protein BC332_04725 [Capsicum chinense]
Smechr0201782	16.56	23.05	27.53	4.79	6.93	15.61	-1.35188	0.00169925	down	hypothetical protein BC332_04725 [Capsicum chinense]
Smechr0201784	5.5	9.2	11.73	1.71	4.61	4.42	-1.36219	0.00498997	down	hypothetical protein BC332_04721 [Capsicum chinense]
Smechr0201785	26.92	36.86	31.07	7.87	11.94	15.54	-1.48374	6.72898e-08	down	PREDICTED: internal alternative NAD(P)H-ubiquinone oxidoreductase A1, mitochondrial-like [Solanum tuberosum]
Smechr0201795	35.26	40.12	39.96	17.17	21.31	21.87	-1.00055	2.82359e-09	down	PREDICTED: uncharacterized protein LOC102589989 [Solanum tuberosum]
Smechr0201808	23.93	44.97	34.28	4.15	8.1	12.33	-2.12569	4.61607e-08	down	PREDICTED: external alternative NAD(P)H-ubiquinone oxidoreductase B2, mitochondrial [Solanum tuberosum]
Smechr0201814	127.5	107.07	144.09	31.37	39.91	82.9	-1.35003	8.83746e-05	down	PREDICTED: sugar carrier protein C [Solanum tuberosum]
Smechr0201820	11.38	22.73	16.83	4.24	6.11	6.23	-1.68638	4.1588e-08	down	PREDICTED: transcription factor MYB34 [Solanum tuberosum]
Smechr0201821	76.32	64.03	75.87	24.38	20.87	28.04	-1.62657	4.02599e-21	down	protein SELF PRUNING 2G [Solanum lycopersicum]
Smechr0201824	3.59	3.93	3.96	1.85	1.46	1.63	-1.28935	3.95024e-08	down	PREDICTED: equilibrative nucleotide transporter 3-like [Solanum tuberosum]
Smechr0201839	7.82	7.95	8.96	4.43	4.03	2.65	-1.23406	1.18544e-06	down	PREDICTED: suberization-associated anionic peroxidase [Solanum tuberosum]
Smechr0201840	195.39	193.85	207.88	84.44	118.65	62.52	-1.2417	2.35805e-08	down	PREDICTED: suberization-associated anionic peroxidase [Solanum tuberosum]
Smechr0201841	0	0.07	0.07	2.14	2.19	2.73	5.55551	1.30212e-06	up	PREDICTED: calcium-binding protein KIC-like [Capsicum annuum]
Smechr0201842	2.57	2.74	2.98	0.12	0.06	0.36	-3.95407	1.53439e-13	down	PREDICTED: LOW QUALITY PROTEIN: uncharacterized protein LOC107010336 [Solanum pennellii]
Smechr0201857	22.24	17.72	16.65	42.54	40.64	40.43	1.06013	2.52691e-13	up	PREDICTED: probable NAD(P)H dehydrogenase (quinone) FQR1-like 1 [Capsicum annuum]
Smechr0201859	0	0	0.02	16.8	15.57	15.66	10.7799	1.13256e-19	up	hypothetical protein CQW23_04674 [Capsicum baccatum]
Smechr0201867	0.04	0.04	0.01	1.48	2.96	1.97	5.95918	1.03866e-22	up	PREDICTED: (-)-alpha-terpineol synthase-like [Solanum tuberosum]
Smechr0201872	0.49	2.19	0.85	0	0.18	0.3	-2.92323	0.00186913	down	hypothetical protein CQW23_30433 [Capsicum baccatum]
Smechr0201873	1.04	3.06	1.32	0	0.03	0.09	-5.44125	1.21646e-08	down	PREDICTED: uncharacterized protein LOC107009029 [Solanum pennellii]
Smechr0201874	13.78	13.94	12.4	2.54	3.41	3.69	-2.11706	3.63042e-23	down	PREDICTED: protein HEAT-STRESS-ASSOCIATED 32 [Capsicum annuum]
Smechr0201878	1.01	0.94	1.06	22.5	19.84	23.67	4.38459	2.52404e-43	up	Thioredoxin-like protein CXXS1 [Capsicum baccatum]
Smechr0201880	1.41	1.66	1.65	0.38	0.91	0.54	-1.44001	0.0011459	down	PREDICTED: uncharacterized protein LOC102604949 isoform X1 [Solanum tuberosum]
Smechr0201882	2.38	2.58	2.34	0.14	0.28	0.46	-3.10723	2.17758e-09	down	PREDICTED: cysteine-rich receptor-like protein kinase 10, partial [Nicotiana tabacum]
Smechr0201883	20.03	28.49	24.98	4.43	5.68	6.67	-2.19564	2.24094e-22	down	PREDICTED: uncharacterized protein LOC104211704 [Nicotiana sylvestris]
Smechr0201888	53.47	48.46	47.51	35.43	20.48	6.94	-1.34057	0.00185855	down	PREDICTED: gibberellin 2-beta-dioxygenase 8 isoform X2 [Solanum pennellii]
Smechr0201892	7.51	7.19	4.89	20.42	13.52	11.93	1.1525	6.06219e-05	up	putative protein disulfide-isomerase A6 [Capsicum baccatum]
Smechr0201902	11.43	9.71	6.89	1.04	1.34	1.67	-2.84699	6.75018e-25	down	PREDICTED: homeobox-leucine zipper protein PROTODERMAL FACTOR 2 [Solanum tuberosum]
Smechr0201920	2.88	2.82	2.47	1.33	1.22	1.67	-1.01857	0.000260906	down	PREDICTED: protein DETOXIFICATION 40 [Solanum lycopersicum]
Smechr0201925	210.05	257.03	220.05	677.25	804.57	719.7	1.61124	8.04082e-31	up	PREDICTED: peroxidase 42 [Solanum lycopersicum]
Smechr0201945	2.27	2.86	2.68	0	0	0.05	-7.19324	1.00814e-08	down	PREDICTED: glycine-rich cell wall structural protein 2-like [Solanum pennellii]
Smechr0201974	5.08	4.14	6.15	9	12.78	13.47	1.13359	1.7466e-05	up	PREDICTED: uncharacterized protein LOC107859630 [Capsicum annuum]
Smechr0201976	35.89	33.55	35.42	18.54	21.87	14.25	-1.01271	6.58463e-09	down	plastid lipid associated protein CHRC [Solanum lycopersicum]
Smechr0201977	1.68	1.5	1.66	0.4	0.4	0.41	-2.06688	2.77106e-05	down	PREDICTED: uncharacterized protein LOC102584506 [Solanum tuberosum]
Smechr0201978	46.76	46.78	42.39	14.21	20.22	20.26	-1.37559	2.49114e-13	down	1-aminocyclopropane-1-carboxylate oxidase [Capsicum baccatum]
Smechr0201990	1.56	2.2	1.32	6.71	8.29	9.4	2.20093	2.12876e-14	up	PREDICTED: uncharacterized protein LOC102602050 isoform X1 [Solanum tuberosum]
Smechr0201996	876.7	947.2	906.7	453.06	418.24	550.48	-1.00789	1.17589e-11	down	PREDICTED: glutathione S-transferase F11 [Solanum tuberosum]
Smechr0201998	5.02	7.47	2.92	2.38	2.29	2.1	-1.25393	0.000415281	down	PREDICTED: butyrate--CoA ligase AAE11, peroxisomal-like [Solanum tuberosum]
Smechr0202000	229.3	262.92	268.24	83.58	118.31	145.57	-1.19181	1.46634e-07	down	PREDICTED: probable polyamine oxidase 4 [Solanum lycopersicum]
Smechr0202004	77.7	83.97	79.53	31.76	40.39	46.56	-1.08557	5.10767e-09	down	PREDICTED: microsomal glutathione S-transferase 3 [Solanum lycopersicum]
Smechr0202005	1.65	1.39	1.5	3.31	7.01	6.66	1.84895	8.00631e-08	up	PREDICTED: uncharacterized protein At1g65710 [Solanum tuberosum]
Smechr0202009	3.82	3.44	3.48	1.08	0.75	0.77	-2.1188	2.69897e-15	down	PREDICTED: rust resistance kinase Lr10-like [Nicotiana tomentosiformis]
Smechr0202034	6.85	7.56	5.4	0.8	1.52	1.51	-2.42822	6.93594e-15	down	PREDICTED: anthocyanidin 3-O-glucosyltransferase 2-like [Solanum tuberosum]
Smechr0202039	2.93	3.31	3.44	1.03	1.22	1.11	-1.59533	2.84787e-06	down	PREDICTED: acylsugar acyltransferase 3-like [Solanum tuberosum]
Smechr0202047	1.85	1.04	1.62	0.81	0.6	0.74	-1.13453	0.00114703	down	PREDICTED: pentatricopeptide repeat-containing protein At3g57430, chloroplastic [Solanum tuberosum]
Smechr0202074	1.41	1.18	1.66	3.52	5.89	4.15	1.6071	2.05387e-07	up	PREDICTED: uncharacterized protein LOC102594852 [Solanum tuberosum]
Smechr0202085	4.05	4.89	8.57	20.45	11.33	23.28	1.57772	9.88557e-05	up	PREDICTED: uncharacterized protein LOC102597716 [Solanum tuberosum]
Smechr0202106	127.89	114.23	139	48.12	54.28	57.28	-1.32178	8.49163e-20	down	PREDICTED: uncharacterized transporter C5D6.04-like [Capsicum annuum]
Smechr0202133	34.53	31.17	35.53	7.59	11.09	6.82	-2.05972	1.35603e-23	down	catalase isozyme 2 [Solanum lycopersicum]
Smechr0202140	4.17	4.15	3.5	1.76	1.8	2.28	-1.08001	1.84306e-05	down	PREDICTED: isocitrate dehydrogenase [NAD]
Smechr0202147	7.38	5.55	9.2	0.26	1.29	0.19	-3.74851	1.19289e-09	down	PREDICTED: acidic endochitinase pcht28 [Solanum pennellii]
Smechr0202149	35.23	35.73	47.82	0.81	1.65	1.14	-5.11194	1.17253e-74	down	PREDICTED: acidic 27 kDa endochitinase [Solanum tuberosum]
Smechr0202150	0.64	1.02	1.01	0.25	0.21	0.25	-1.97309	0.000648157	down	PREDICTED: protein trichome birefringence-like 34 isoform X1 [Solanum tuberosum]
Smechr0202180	58.19	34.99	54.56	12.6	13.22	36.79	-1.28712	0.00212779	down	PREDICTED: thiosulfate sulfurtransferase 16, chloroplastic isoform X2 [Solanum tuberosum]
Smechr0202190	6.59	6.03	7.05	1.06	1.73	2.07	-2.07575	2.06799e-11	down	PREDICTED: uncharacterized protein LOC101245418 [Solanum lycopersicum]
Smechr0202200	38.1	53.22	53.74	16.7	20.32	19.99	-1.41711	7.91197e-13	down	PREDICTED: aspartic proteinase-like protein 1 [Solanum pennellii]
Smechr0202202	0	0	0	1.99	1.41	0.46	7.34057	2.43861e-07	up	PREDICTED: peroxidase 64-like [Solanum pennellii]
Smechr0202223	8.03	7.8	6.76	20.65	15.81	14.29	1.09384	4.86951e-12	up	PREDICTED: histidine kinase 1 isoform X1 [Solanum tuberosum]
Smechr0202226	16.45	16.28	12.73	97.68	68.32	56.13	2.21275	3.9569e-27	up	PREDICTED: alpha-mannosidase [Solanum tuberosum]
Smechr0202229	1.56	1.47	1.4	0.8	0.62	0.71	-1.12955	0.0153698	down	PREDICTED: thiosulfate sulfurtransferase 18 isoform X1 [Capsicum annuum]
Smechr0202230	5.58	7.02	5.7	0.9	1.94	2.12	-1.93977	6.58429e-09	down	PREDICTED: oligopeptide transporter 7-like [Solanum pennellii]
Smechr0202242	49.52	35	36.68	1.98	5.7	23.98	-1.96678	0.00443827	down	PREDICTED: gibberellin-regulated protein 11 [Solanum lycopersicum]
Smechr0202273	1.55	2.35	1.26	34.62	36.39	16.49	4.009	5.4035e-30	up	PREDICTED: lactoylglutathione lyase-like [Solanum tuberosum]
Smechr0202274	8.92	6.48	7.12	1.74	1.56	1.3	-2.3602	1.70947e-23	down	B-box zinc finger protein 19 [Capsicum annuum]
Smechr0202276	2.42	2.95	2.89	0.12	0.56	0.29	-3.15198	1.02306e-09	down	PREDICTED: probable pectinesterase 53 [Capsicum annuum]
Smechr0202281	3.95	3.73	1.78	0.54	0.66	0.42	-2.61123	1.46112e-06	down	PREDICTED: DNA mismatch repair protein MLH3 isoform X2 [Solanum tuberosum]
Smechr0202304	18.38	27.14	21.08	61.41	60.46	52.92	1.31846	1.74531e-14	up	TBG6 protein precursor [Solanum lycopersicum]
Smechr0202306	0.7	0.86	0.92	2.92	2.47	2.36	1.57055	9.71556e-08	up	PREDICTED: 3-epi-6-deoxocathasterone 23-monooxygenase [Solanum pennellii]
Smechr0202316	0.15	0.43	0.48	1.75	3.13	3.12	2.84227	1.58006e-07	up	--
Smechr0202317	16.13	15.04	15.17	35.01	43.81	37.9	1.26582	7.47399e-17	up	PREDICTED: bZIP transcription factor 11-like [Solanum lycopersicum]
Smechr0202328	4.61	9.39	10.06	2.5	5.16	3.11	-1.23397	0.00252109	down	PREDICTED: uncharacterized protein LOC107059094 [Solanum tuberosum]
Smechr0202330	1.81	3.08	2.89	7.14	6.96	5.87	1.28235	7.27754e-06	up	PREDICTED: lipid phosphate phosphatase epsilon 2, chloroplastic-like [Solanum pennellii]
Smechr0202333	3.25	3.28	4.27	23.47	21.61	19.99	2.51542	3.05764e-48	up	PREDICTED: mannan endo-1,4-beta-mannosidase 7 [Solanum lycopersicum]
Smechr0202334	2.04	1.78	1.9	4.28	5.01	5.02	1.25585	8.34416e-10	up	PREDICTED: uncharacterized protein LOC102588412 [Solanum tuberosum]
Smechr0202341	1.78	1.72	1.09	4.79	3.8	2.14	1.14665	0.0159695	up	PREDICTED: nuclear pore complex protein NUP98A-like [Solanum tuberosum]
Smechr0202349	15.4	15.75	16.65	4.66	4.51	4.61	-1.86395	4.09751e-49	down	PREDICTED: U-box domain-containing protein 5-like [Capsicum annuum]
Smechr0202356	12.78	11.21	12.9	36.47	30.85	30.15	1.3291	1.30973e-24	up	PREDICTED: epoxide hydrolase 4-like [Solanum tuberosum]
Smechr0202369	3.95	4.82	4.47	11.93	12.89	12.34	1.41972	3.65882e-19	up	PREDICTED: scarecrow-like protein 4 [Solanum tuberosum]
Smechr0202376	0	0.08	0.07	2.36	1.88	0.33	4.82446	7.59047e-07	up	PREDICTED: uncharacterized protein LOC107008912 [Solanum pennellii]
Smechr0202378	0.91	0.63	0.44	3.09	2.55	1.92	1.86147	1.88302e-07	up	PREDICTED: proline-rich receptor-like protein kinase PERK5 isoform X1 [Solanum pennellii]
Smechr0202394	0.37	0.6	0.99	0.12	0.34	0.17	-1.71984	0.0105817	down	unknown [Solanum melongena]
Smechr0202397	39.81	27.3	32.52	117.73	109.44	86.35	1.58245	4.98696e-18	up	PREDICTED: homeobox-leucine zipper protein ATHB-40 [Solanum lycopersicum]
Smechr0202404	1.81	4.58	3.58	1.53	1.32	1.11	-1.4114	0.00805818	down	allene oxide cyclase 4, chloroplastic-like [Nicotiana tabacum]
Smechr0202418	10.23	13.87	17.81	2.94	3.5	4.32	-2.03016	1.09922e-09	down	PREDICTED: IST1 homolog [Solanum pennellii]
Smechr0202440	0.74	0.5	0.56	2.27	1.55	2.34	1.70758	0.00309592	up	--
Smechr0202464	9.03	11.38	9.87	10.52	23.63	28.95	1.0047	0.00476054	up	hypothetical protein BC332_05512 [Capsicum chinense]
Smechr0202472	34.28	51.58	49.34	2.17	7.5	6.9	-3.08698	2.18307e-13	down	PREDICTED: uncharacterized protein LOC104091284 [Nicotiana tomentosiformis]
Smechr0202485	52.72	50.38	62.88	103.54	203.61	162.91	1.43818	2.82292e-08	up	PREDICTED: uncharacterized protein LOC107860095 [Capsicum annuum]
Smechr0202491	34.4	52.34	61.28	1.23	4.79	2.68	-4.15641	1.80276e-22	down	PREDICTED: uncharacterized protein LOC107062687 [Solanum tuberosum]
Smechr0202496	0	0	0	2.32	1.98	1.24	7.03505	2.10982e-07	up	PREDICTED: heavy metal-associated isoprenylated plant protein 26-like isoform X1 [Solanum pennellii]
Smechr0202526	1.58	1.59	1.05	0.98	0.62	0.61	-1.00201	0.002578	down	PREDICTED: nodulation receptor kinase-like [Solanum tuberosum]
Smechr0202535	0.78	0.71	0.77	4.03	3.52	3.06	2.15374	1.79798e-19	up	PREDICTED: uncharacterized protein LOC107008630 isoform X1 [Solanum pennellii]
Smechr0202540	1.18	2.28	2.02	0.07	0.31	0.25	-3.19565	1.24506e-07	down	PREDICTED: transcription factor bHLH18-like [Solanum pennellii]
Smechr0202544	19.77	17.47	16.03	9.9	8.19	9.64	-1.00896	1.22275e-13	down	PREDICTED: LRR receptor-like serine/threonine-protein kinase HSL2 [Solanum tuberosum]
Smechr0202564	1.15	1.26	1.07	0.3	0.47	0.64	-1.35794	0.00163393	down	PREDICTED: AP2-like ethylene-responsive transcription factor ANT [Solanum tuberosum]
Smechr0202565	1.27	2.21	2.06	3.12	3.98	4.9	1.04828	0.00586623	up	PREDICTED: 3-oxoacyl-[acyl-carrier-protein]
Smechr0202572	44.53	28.62	72.13	0.47	0.49	0.29	-6.94837	2.46803e-63	down	phytosulfokines 3 precursor [Solanum lycopersicum]
Smechr0202573	5.13	5.94	11.33	0.16	0.16	0	-6.27241	6.28406e-08	down	TPA_exp: putative phytosulfokine peptide precursor [Solanum tuberosum]
Smechr0202580	1.3	1.62	1.97	0.39	1	0.64	-1.33403	0.00444142	down	PREDICTED: putative glycosyltransferase 7 [Solanum pennellii]
Smechr0202581	10.66	14.44	13.18	33.21	28.07	27.34	1.13574	8.77227e-12	up	PREDICTED: putative glycosyltransferase 7 isoform X1 [Solanum tuberosum]
Smechr0202590	1.68	0.92	1.18	0.15	0.35	0.18	-2.53327	1.24645e-06	down	PREDICTED: uncharacterized protein LOC107009642 [Solanum pennellii]
Smechr0202601	29.78	33.95	33.16	75.02	68.38	94.54	1.22982	1.90438e-12	up	PREDICTED: BTB/POZ and TAZ domain-containing protein 4 [Solanum pennellii]
Smechr0202610	1.34	0.97	1.59	0	0.04	0.07	-5.14032	2.24765e-07	down	PREDICTED: peroxidase 51 [Solanum lycopersicum]
Smechr0202618	29.6	27.45	35.88	7.66	9.7	11.98	-1.72619	3.45277e-14	down	PREDICTED: uncharacterized protein LOC102595705 [Solanum tuberosum]
Smechr0202635	7.98	7.51	7.29	2.2	2.28	2.7	-1.73022	1.36149e-16	down	PREDICTED: isoflavone 2'-hydroxylase-like [Nicotiana tomentosiformis]
Smechr0202672	0.79	0.63	0.85	0.39	0.32	0.31	-1.23971	0.0057669	down	PREDICTED: DNA polymerase alpha catalytic subunit [Solanum tuberosum]
Smechr0202677	2.33	5.15	5.04	6.82	9.79	10.74	1.05894	0.00325773	up	hypothetical protein CQW23_05377 [Capsicum baccatum]
Smechr0202678	1.06	3.27	2.41	0.78	0.48	1.4	-1.40816	0.0157512	down	PREDICTED: mitogen-activated protein kinase kinase kinase NPK1-like [Solanum tuberosum]
Smechr0202679	8.99	18.88	19.31	2.05	4.25	7.47	-1.83336	0.000121743	down	PREDICTED: mitogen-activated protein kinase kinase kinase NPK1-like [Solanum lycopersicum]
Smechr0202680	33.93	64.37	65.55	4.79	16.19	27.27	-1.81636	0.0141682	down	PREDICTED: mitogen-activated protein kinase kinase kinase NPK1-like [Solanum lycopersicum]
Smechr0202688	16.68	14.66	15.8	6.87	7.22	5.84	-1.3131	5.52034e-22	down	zeaxanthin epoxidase [Solanum tuberosum]
Smechr0202697	18.99	30.18	31.66	4.62	17.05	16.19	-1.15269	0.0127233	down	PREDICTED: ethylene-responsive transcription factor ERF110-like [Solanum tuberosum]
Smechr0202703	10.96	10.43	12.43	3.27	2.35	4.99	-1.73278	4.04087e-08	down	PREDICTED: uncharacterized protein LOC102596045 [Solanum tuberosum]
Smechr0202706	23.18	18.43	21.4	62.45	74.76	70.93	1.65819	1.32058e-29	up	PREDICTED: cyclin-dependent kinase inhibitor 1-like isoform X1 [Solanum tuberosum]
Smechr0202724	65.15	76.08	95.98	2.28	2.87	4.8	-4.63397	4.26226e-55	down	patatin-like protein 3 precursor [Capsicum annuum]
Smechr0202726	3.94	4.46	4.73	2.31	1.42	2.11	-1.24156	6.73435e-05	down	PREDICTED: peptidyl-prolyl cis-trans isomerase CYP40-like [Solanum tuberosum]
Smechr0202740	7.96	7.52	6.42	2.36	2.62	2.66	-1.58518	1.71662e-17	down	PREDICTED: geraniol 8-hydroxylase-like [Solanum tuberosum]
Smechr0202742	2.66	1.82	1.89	0.04	0.85	0.31	-2.45695	0.00106928	down	PREDICTED: dof zinc finger protein DOF3.5-like [Solanum tuberosum]
Smechr0202760	8.64	9.61	9.96	3.41	2.7	3.74	-1.58593	9.88797e-18	down	PREDICTED: wall-associated receptor kinase-like 14 [Solanum pennellii]
Smechr0202770	0.93	2.95	1.92	0	0.13	0.06	-5.01378	3.45923e-06	down	PREDICTED: uncharacterized protein LOC109244504 [Nicotiana attenuata]
Smechr0202777	0.35	1.1	1.32	0	0.07	0.07	-4.36677	3.15527e-05	down	PREDICTED: protein LYK5-like [Solanum pennellii]
Smechr0202780	0.58	0.36	0.25	0.78	1.61	1.24	1.56449	0.00467115	up	PREDICTED: probable vacuolar amino acid transporter YPQ2 isoform X1 [Solanum pennellii]
Smechr0202791	7.78	7.31	6.37	19.4	16.55	15.84	1.20041	8.73277e-10	up	PREDICTED: transmembrane protein 33 homolog [Solanum tuberosum]
Smechr0202792	6.54	4.71	9.45	16.77	15.42	17.46	1.18883	0.000376808	up	PREDICTED: transmembrane protein 33 homolog [Nicotiana sylvestris]
Smechr0202793	3.08	3.04	3.78	0.8	1.14	1.4	-1.6271	2.4302e-06	down	PREDICTED: dihydroflavonol-4-reductase-like [Solanum pennellii]
Smechr0202796	112.04	129.76	173.13	26.98	55.18	64.25	-1.5636	1.46674e-06	down	PREDICTED: putative endo-1,3(4)-beta-glucanase 2 [Solanum tuberosum]
Smechr0202804	147.62	170.01	224.64	644.05	680.36	799.75	1.89963	5.16694e-21	up	PREDICTED: proline dehydrogenase 2, mitochondrial-like [Solanum tuberosum]
Smechr0202817	14	19.69	19.71	64.44	86.7	72.05	1.99295	4.96756e-19	up	PREDICTED: protein GLUTAMINE DUMPER 6-like [Capsicum annuum]
Smechr0202824	29.14	36.84	41.38	201.96	322.92	248.75	2.77988	8.13405e-34	up	PREDICTED: protein GAST1 [Solanum tuberosum]
Smechr0202832	17.58	24.69	27.67	0.53	2.41	0.72	-4.3313	1.87418e-19	down	PREDICTED: vegetative cell wall protein gp1 [Solanum tuberosum]
Smechr0202842	2.45	3.52	2.72	0.53	0.3	0	-3.50065	7.17729e-07	down	PREDICTED: PI-PLC X domain-containing protein At5g67130 isoform X1 [Solanum tuberosum]
Smechr0202847	6.11	4.45	3.79	2.02	1.39	1.65	-1.57142	2.96913e-06	down	PREDICTED: receptor-like protein kinase FERONIA isoform X2 [Solanum tuberosum]
Smechr0202848	5.4	4.61	4.07	1.97	1.01	1.17	-1.83541	2.06395e-06	down	PREDICTED: receptor-like protein kinase FERONIA isoform X2 [Solanum tuberosum]
Smechr0202855	4.44	5.29	5.62	10.29	13.92	10.02	1.08505	6.64934e-07	up	PREDICTED: transcription factor TCP17 [Solanum tuberosum]
Smechr0202860	25.26	22.31	23.02	98.58	81.35	61.41	1.69734	1.16759e-14	up	PREDICTED: meiosis arrest female protein 1-like [Solanum tuberosum]
Smechr0202861	15.6	14.82	9.87	41.99	30.94	32.14	1.31346	1.22523e-07	up	hypothetical protein BC332_05838 [Capsicum chinense]
Smechr0202862	16.17	14.55	13.15	35.12	23.78	34.37	1.02049	8.25457e-08	up	PREDICTED: uncharacterized protein LOC102598759 [Solanum tuberosum]
Smechr0202884	57.69	105.41	100.79	6.33	31.39	36.95	-1.87511	0.0129999	down	PREDICTED: probable galacturonosyltransferase 14 [Solanum tuberosum]
Smechr0202893	26.98	22.89	26.97	9.56	10.4	9.12	-1.47126	4.87801e-29	down	PREDICTED: cyclic nucleotide-gated ion channel 2 isoform X1 [Solanum lycopersicum]
Smechr0202911	0.71	0.86	0.71	2.37	1.33	1.2	1.02286	0.0122939	up	Ethylene-responsive transcription factor [Capsicum chinense]
Smechr0202915	2.39	0.57	2.27	0.09	0.17	0.08	-4.05571	1.1531e-06	down	PREDICTED: uncharacterized protein LOC102603431 [Solanum tuberosum]
Smechr0202917	0.41	1.26	0.66	0.05	0.07	0.13	-3.28325	1.80901e-05	down	Phosphate transporter PHO1 -like protein 5 [Capsicum baccatum]
Smechr0202918	16.7	13.23	12.33	5.48	4.79	3.68	-1.67204	5.38171e-18	down	PREDICTED: phosphate transporter PHO1 homolog 3-like [Solanum tuberosum]
Smechr0202928	386.59	533.94	436.98	920.5	948.44	1099.49	1.06083	4.98783e-10	up	Expansin-A14 [Capsicum chinense]
Smechr0202931	2.86	2.55	2.9	7.66	5.67	6.98	1.21733	2.09139e-09	up	PREDICTED: cyclic dof factor 2-like [Solanum tuberosum]
Smechr0202948	46.99	40.08	36.43	90.99	94.54	88.82	1.08524	5.57114e-21	up	ABC transporter B family member 19 [Solanum pennellii]
Smechr0202958	11.13	5.94	5.44	37.94	27.18	28.15	1.98473	6.13567e-12	up	PREDICTED: importin-5-like isoform X1 [Capsicum annuum]
Smechr0202979	10.96	12.96	13.64	1.26	4.16	3.61	-2.11381	7.18971e-08	down	PREDICTED: uncharacterized protein LOC102597578 [Solanum tuberosum]
Smechr0203003	39.63	42.04	48.67	9.3	14.01	13.71	-1.88066	8.70595e-17	down	PREDICTED: uncharacterized protein LOC107860589 [Capsicum annuum]
Smechr0203008	10.34	11.67	10.76	4.93	5.43	4.93	-1.16964	2.05119e-14	down	PREDICTED: uncharacterized protein LOC101267183 [Solanum lycopersicum]
Smechr0203032	2.99	2.8	2.04	0.9	1.13	0.72	-1.57488	3.64375e-08	down	PREDICTED: potassium transporter 8-like [Solanum pennellii]
Smechr0203037	9.79	15.15	11.09	25.38	41.35	47.18	1.5999	2.63417e-08	up	PREDICTED: homeobox-leucine zipper protein HAT5 [Solanum tuberosum]
Smechr0203045	4.55	5.55	6.86	0.72	2.46	1.84	-1.81774	1.71762e-05	down	PREDICTED: tetratricopeptide repeat protein 28-like [Solanum pennellii]
Smechr0203061	1.55	2.01	2.06	0.29	0.45	0.82	-1.89377	7.72677e-05	down	PREDICTED: phosphoenolpyruvate/phosphate translocator 2, chloroplastic-like [Solanum tuberosum]
Smechr0203068	26.05	23.83	25.51	5.91	6.4	8.01	-1.95498	1.44168e-30	down	PREDICTED: cysteine-rich receptor-like protein kinase 42 [Solanum lycopersicum]
Smechr0203076	2.37	2.71	2.34	0	0.43	0.52	-3.01126	0.000121176	down	PREDICTED: probable galactinol--sucrose galactosyltransferase 5 [Solanum tuberosum]
Smechr0203083	3.23	1.42	2.93	0.85	0.52	0.78	-1.88675	1.53958e-06	down	PREDICTED: titin isoform X9 [Solanum tuberosum]
Smechr0203110	2.13	1.78	0.85	0.33	0.65	0.39	-1.85669	0.00244078	down	hypothetical protein BC332_06119 [Capsicum chinense]
Smechr0203115	15.16	23.9	23	2.7	5.7	10.9	-1.73701	0.000150015	down	PREDICTED: BAG family molecular chaperone regulator 2-like [Solanum tuberosum]
Smechr0203118	191.51	180.4	176.3	88.96	75.66	83.1	-1.21533	5.72466e-37	down	PREDICTED: very-long-chain 3-oxoacyl-CoA reductase 1 [Solanum tuberosum]
Smechr0203123	3.63	3.97	2.94	13.36	13.82	15.05	1.93709	7.15561e-23	up	PREDICTED: ATP synthase mitochondrial F1 complex assembly factor 2 [Solanum tuberosum]
Smechr0203126	2.36	1.51	2.27	4.98	4.59	3.4	1.00459	0.00060198	up	PREDICTED: histone H3.v1-like [Solanum pennellii]
Smechr0203137	146.04	171.18	155.03	63.49	72.22	74.04	-1.23821	1.06934e-19	down	PREDICTED: glucose-6-phosphate 1-dehydrogenase, cytoplasmic isoform isoform X1 [Solanum tuberosum]
Smechr0203140	16.35	20.31	22.19	1.33	1.09	1.67	-3.91137	6.31167e-67	down	Amino acid transporter, transmembrane [Cynara cardunculus var. scolymus]
Smechr0203142	0.29	0.09	0.22	2.19	1.16	1.15	2.81379	1.38755e-06	up	PREDICTED: uncharacterized protein LOC102597777 [Solanum tuberosum]
Smechr0203148	1.59	1.56	1.14	0.45	0.4	0.84	-1.3921	0.000694437	down	hypothetical protein BC332_06221 [Capsicum chinense]
Smechr0203152	2.66	3.68	2.87	0.31	0.39	1.2	-2.32229	1.30595e-05	down	PREDICTED: probable adenylate kinase 7, mitochondrial [Solanum pennellii]
Smechr0203156	132.7	192.77	176.36	41.89	77.3	82.67	-1.37573	1.30611e-06	down	PREDICTED: uncharacterized protein At3g27210-like [Solanum tuberosum]
Smechr0203157	2.23	3.57	3.23	0.44	0.1	0.44	-3.27355	3.46302e-09	down	PREDICTED: triacylglycerol lipase 2-like [Solanum tuberosum]
Smechr0203159	0.9	0.91	0.71	0.15	0.5	0.23	-1.57802	0.00205325	down	PREDICTED: chloride channel protein CLC-a-like [Solanum tuberosum]
Smechr0203164	1.13	1.84	1.8	4.4	3.97	4.79	1.394	4.8571e-07	up	PREDICTED: pentatricopeptide repeat-containing protein At5g56310-like [Solanum tuberosum]
Smechr0203165	358.81	340.62	339.47	164.09	155.28	170.93	-1.15097	1.23338e-35	down	PREDICTED: B2 protein [Solanum pennellii]
Smechr0203168	2.23	3.71	3.77	1.32	1.43	1.73	-1.18411	0.00109594	down	PREDICTED: ribonucleoside-diphosphate reductase small chain [Solanum lycopersicum]
Smechr0203171	3.32	3.46	3.53	0.2	0.35	0.19	-3.88949	3.25068e-42	down	PREDICTED: protein NUCLEAR FUSION DEFECTIVE 4 [Capsicum annuum]
Smechr0203174	0.33	0.83	1.07	2.12	2.48	1.58	1.38255	0.00607689	up	PREDICTED: uncharacterized protein LOC101266083 [Solanum lycopersicum]
Smechr0203193	142.76	168.13	157.61	273.87	354.07	427.58	1.1089	2.91202e-08	up	PREDICTED: glycerophosphodiester phosphodiesterase GDPD1, chloroplastic-like [Capsicum annuum]
Smechr0300028	38.23	55.83	47.64	11.92	26.37	17.6	-1.40821	4.18174e-06	down	PREDICTED: myb-related protein Myb4-like [Solanum tuberosum]
Smechr0300035	1.98	3.57	2.91	1.76	1.44	0.96	-1.10657	0.00242436	down	PREDICTED: putative SWI/SNF-related matrix-associated actin-dependent regulator of chromatin subfamily A member 3-like 3 [Solanum tuberosum]
Smechr0300045	3.41	1.58	2.4	0.88	0.58	0.43	-2.04809	0.00102138	down	PREDICTED: auxin-responsive protein IAA4 [Solanum tuberosum]
Smechr0300068	39.68	40.61	38.39	13.7	14.09	15.46	-1.52266	1.25171e-38	down	PREDICTED: G-type lectin S-receptor-like serine/threonine-protein kinase At1g34300 [Solanum lycopersicum]
Smechr0300079	12.91	11.65	9.91	3.45	3.86	3.28	-1.76957	7.3642e-16	down	PREDICTED: uncharacterized protein At3g27210 [Solanum tuberosum]
Smechr0300086	1.67	1.44	1.42	0.1	0.31	0.23	-2.87517	4.42331e-06	down	PREDICTED: aquaporin NIP1-1-like [Solanum pennellii]
Smechr0300111	130.33	120.64	101.14	66.31	54.15	52.42	-1.09669	7.6447e-16	down	PREDICTED: GDSL esterase/lipase At5g45910-like [Capsicum annuum]
Smechr0300120	6.6	7.36	5.64	2.37	3.31	4.29	-1.03207	0.00148508	down	PREDICTED: ethylene-responsive transcription factor 4-like [Nicotiana tomentosiformis]
Smechr0300153	5.54	6.4	8.13	3.84	2.65	3.77	-1.04094	0.000182391	down	PREDICTED: uncharacterized protein LOC107059842 [Solanum tuberosum]
Smechr0300157	8.92	14.68	9.38	4.09	2.72	3.92	-1.69049	4.71315e-10	down	hypothetical protein CQW23_09149 [Capsicum baccatum]
Smechr0300196	73.98	64.08	59.94	32.93	24.21	24.73	-1.34593	3.39673e-20	down	PREDICTED: homeobox-leucine zipper protein MERISTEM L1-like [Solanum tuberosum]
Smechr0300202	5.59	4.34	4.45	1.56	2.89	1.79	-1.27044	0.000140093	down	PREDICTED: uncharacterized protein LOC102605265 [Solanum tuberosum]
Smechr0300207	7.1	4.81	6.64	15	15.16	26.34	1.54862	9.19415e-08	up	PREDICTED: probable polyamine oxidase 4 [Solanum tuberosum]
Smechr0300209	17.42	18.95	17.42	4.81	3.43	2.38	-2.42143	3.81798e-26	down	PREDICTED: uncharacterized protein LOC102595832 [Solanum tuberosum]
Smechr0300210	71.42	47.72	60.41	29.5	29.02	30.18	-1.08331	4.62487e-11	down	PREDICTED: probable metal-nicotianamine transporter YSL7 [Capsicum annuum]
Smechr0300211	17.2	15.2	10.8	0.29	0.44	0.3	-5.46381	4.43677e-65	down	PREDICTED: probable acyl-activating enzyme 9 [Solanum tuberosum]
Smechr0300214	1.92	2.38	1.93	0.07	0.04	0.08	-5.10629	4.76581e-19	down	PREDICTED: probable L-type lectin-domain containing receptor kinase S.5 [Solanum tuberosum]
Smechr0300218	77.17	97.23	83.12	15.45	19.13	27.73	-2.10723	4.60794e-18	down	3-hydroxy-3-methylglutaryl-coenzyme A reductase 3 [Solanum tuberosum]
Smechr0300279	0.43	0.38	0.32	0.94	0.81	0.82	1.11706	0.000898182	up	PREDICTED: probable LRR receptor-like serine/threonine-protein kinase At4g36180 [Solanum tuberosum]
Smechr0300280	0.3	0.68	0.14	4.47	6.66	3.29	3.62916	5.33295e-09	up	hypothetical protein BC332_10527 [Capsicum chinense]
Smechr0300287	10.24	6.07	4.93	48.67	24.37	25.81	2.14481	1.24739e-07	up	--
Smechr0300296	2.04	3.43	2.9	0	0	0	-7.34286	3.37924e-08	down	hypothetical protein CQW23_24362 [Capsicum baccatum]
Smechr0300332	6.35	5.81	4.55	13.01	12.68	11.2	1.07463	1.11551e-07	up	PREDICTED: uncharacterized protein LOC102582226 isoform X1 [Solanum tuberosum]
Smechr0300340	16.55	16.34	13.42	40.8	38.71	30.15	1.17198	2.69663e-14	up	PREDICTED: protein NtpR-like [Solanum tuberosum]
Smechr0300351	2.79	3.06	5.26	6.15	12.65	10.63	1.33726	0.00284713	up	DEAD-box ATP-dependent RNA helicase 16 isoform X4 [Durio zibethinus]
Smechr0300356	3.28	3.23	3.13	1.33	1.37	1.32	-1.32912	2.87207e-08	down	PREDICTED: uncharacterized protein LOC107868232 isoform X1 [Capsicum annuum]
Smechr0300359	2.7	4.65	4.55	0.04	0.62	1.71	-2.36479	0.00386966	down	PREDICTED: uncharacterized protein LOC107058253 [Solanum tuberosum]
Smechr0300366	3.88	3.45	2.99	10.07	7.21	6.11	1.10621	1.78551e-07	up	PREDICTED: uncharacterized protein LOC109239557 [Nicotiana attenuata]
Smechr0300367	2.12	1.65	1.87	7.05	5.26	2.83	1.33999	0.000463519	up	Serine/threonine-protein kinase [Capsicum annuum]
Smechr0300380	1.27	1.08	1.48	3.17	2.71	2.83	1.11498	0.0044028	up	PREDICTED: DEAD-box ATP-dependent RNA helicase 16 [Solanum pennellii]
Smechr0300383	2.4	3.96	3.01	1.49	1.31	1.22	-1.296	0.000132217	down	PREDICTED: U-box domain-containing protein 4-like isoform X1 [Solanum pennellii]
Smechr0300396	2.86	3.98	1.86	9.15	8.87	7.66	1.49235	8.93115e-06	up	PREDICTED: uncharacterized protein At5g65660-like [Solanum tuberosum]
Smechr0300403	0.38	0.4	0.29	0.82	0.6	0.83	1.00587	0.00815043	up	PREDICTED: leucine-rich repeat receptor-like serine/threonine-protein kinase BAM1 [Solanum pennellii]
Smechr0300413	0.5	0.55	0.29	2.47	2.05	1.57	2.11548	7.162e-08	up	PREDICTED: indole-3-acetic acid-amido synthetase GH3.6-like [Solanum tuberosum]
Smechr0300450	33.76	21.88	19.18	7.74	8.63	5.97	-1.81027	4.09008e-14	down	PREDICTED: BTB/POZ domain-containing protein NPY4-like [Solanum tuberosum]
Smechr0300451	6.29	8.46	6.18	0.13	0.87	0.55	-3.81128	3.33909e-15	down	peroxidase 51-like precursor [Solanum tuberosum]
Smechr0300475	21.35	27.11	21.94	8.75	6.81	8.51	-1.61851	2.69782e-19	down	PREDICTED: probable carboxylesterase 120 isoform X2 [Solanum tuberosum]
Smechr0300499	4.55	7.37	4	10.18	12.22	11.11	1.00729	0.000708332	up	PREDICTED: cyclin-dependent kinase inhibitor 1-like [Nicotiana tabacum]
Smechr0300520	0.17	0.44	0.2	1.75	1.85	2.33	2.80902	9.73957e-09	up	PREDICTED: geraniol 8-hydroxylase-like [Nicotiana tomentosiformis]
Smechr0300562	3.2	4.41	5.41	18.3	20.55	9.45	1.80786	1.01387e-07	up	PREDICTED: transcription factor CYCLOIDEA [Solanum lycopersicum]
Smechr0300567	9.56	5.4	9.94	26.04	19.73	16.21	1.23701	0.000352215	up	--
Smechr0300570	0	0	0	6.07	4.38	6.36	8.05145	2.24023e-10	up	PREDICTED: uncharacterized protein LOC102600387 isoform X2 [Solanum tuberosum]
Smechr0300574	406.07	398.89	460.79	201.78	198.85	173.45	-1.21351	1.21408e-24	down	PREDICTED: elongation of fatty acids protein 3-like [Nicotiana attenuata]
Smechr0300575	12.07	14.64	14.02	28.49	47.62	34.5	1.37434	6.58925e-09	up	PREDICTED: probable calcium-binding protein CML41 [Solanum tuberosum]
Smechr0300583	108.83	156.26	142.48	34.01	63.77	62.3	-1.41104	3.04712e-07	down	PREDICTED: vacuolar protein sorting-associated protein 32 homolog 2 [Solanum lycopersicum]
Smechr0300615	0.14	0.27	0.39	4.57	3.39	5.1	3.95423	4.49851e-07	up	--
Smechr0300648	82.8	74.97	89.8	30.98	35.14	47.48	-1.1863	4.81545e-09	down	PREDICTED: sugar transport protein 14-like [Solanum pennellii]
Smechr0300692	0.11	0.38	0.58	2.81	3.4	2.65	2.9684	1.06679e-08	up	PREDICTED: uncharacterized protein At3g61260 [Solanum tuberosum]
Smechr0300735	49.28	52.61	48.31	14.4	15.38	12.22	-1.9098	2.049e-58	down	PREDICTED: U-box domain-containing protein 45-like [Solanum lycopersicum]
Smechr0300743	41.29	35.1	33.59	112.05	83.38	74.6	1.22219	3.0471e-14	up	PREDICTED: ABC transporter G family member 32 [Solanum tuberosum]
Smechr0300818	5.16	11.48	10.18	1.02	3.03	2.74	-2.04506	4.87544e-05	down	PREDICTED: uncharacterized protein LOC109218148 isoform X1 [Nicotiana attenuata]
Smechr0300819	31.58	42.67	30.53	114.6	87.23	84.83	1.3775	1.95925e-13	up	PREDICTED: casein kinase 1-like protein 10 [Solanum lycopersicum]
Smechr0300884	11.47	8.22	10.28	5.23	3.65	3.62	-1.33533	4.82002e-09	down	PREDICTED: high affinity nitrate transporter 2.5 [Solanum tuberosum]
Smechr0300910	6.71	9.28	7.42	2.03	2.06	1.98	-2.01919	1.51877e-19	down	PREDICTED: uncharacterized protein LOC102587417 [Solanum tuberosum]
Smechr0300912	16.04	13.4	14.14	2.6	2.37	3.81	-2.37012	6.7501e-23	down	PREDICTED: L-tryptophan--pyruvate aminotransferase 1-like [Solanum tuberosum]
Smechr0300950	24.68	17.93	22.03	5.57	6.66	6.12	-1.88227	5.10777e-26	down	PREDICTED: protein DETOXIFICATION 29-like [Solanum tuberosum]
Smechr0300959	69.18	92.45	79.85	8.11	21.81	24.5	-2.20492	1.49533e-09	down	PREDICTED: beta-arabinofuranosyltransferase RAY1 isoform X1 [Solanum pennellii]
Smechr0300960	17.5	24.83	22.38	1.46	4.51	7.91	-2.26954	0.000854475	down	hypothetical protein BC332_28236 [Capsicum chinense]
Smechr0300989	71.88	71.81	66.66	37.06	32.75	37.98	-1.03248	5.44932e-22	down	protein-tyrosine-phosphatase MKP1-like [Solanum tuberosum]
Smechr0301020	12.73	12.42	10.94	31.05	25.2	25.15	1.10185	6.13003e-19	up	PREDICTED: two-component response regulator ARR11 isoform X1 [Solanum tuberosum]
Smechr0301074	8.89	11.89	14.12	43.29	54.51	43.97	1.94868	2.82038e-19	up	PREDICTED: probable pectate lyase 5 [Solanum lycopersicum]
Smechr0301087	0.44	0.39	0.28	1.03	1.37	1.74	1.84188	0.00131798	up	PREDICTED: vignain-like [Solanum tuberosum]
Smechr0301091	4.07	3.3	3	9.91	6.99	6.94	1.12953	9.52177e-09	up	PREDICTED: ABC transporter B family member 15-like [Solanum tuberosum]
Smechr0301143	0.7	0.76	0.78	2.51	1.45	1.48	1.19955	0.0154446	up	PREDICTED: scarecrow-like protein 28 [Solanum tuberosum]
Smechr0301211	2.16	3.02	2.94	0.54	0.33	0.84	-2.30639	1.19588e-05	down	probable WRKY transcription factor 75-like [Solanum tuberosum]
Smechr0301254	6.18	3.2	4.12	14.89	9.75	6.42	1.12309	0.0121582	up	PREDICTED: F-box/kelch-repeat protein At3g23880-like [Solanum tuberosum]
Smechr0301291	2.23	1.33	0.88	6.43	3.28	3.06	1.4492	0.00807833	up	PREDICTED: uncharacterized protein LOC102586591 [Solanum tuberosum]
Smechr0301299	32.92	37.68	36.08	16.98	15.39	11.03	-1.37511	3.55711e-14	down	PREDICTED: probable inactive poly [ADP-ribose]
Smechr0301315	0.58	1.09	1.28	0	0.06	0.23	-3.33957	0.000202426	down	PREDICTED: probable inactive poly [ADP-ribose]
Smechr0301316	13.25	8.52	8.59	35.15	21.96	10.85	1.08055	0.00665549	up	hypothetical protein BC332_13141 [Capsicum chinense]
Smechr0301318	8.87	5.77	5.36	29.53	18.49	8.08	1.40524	0.00314197	up	hypothetical protein T459_23038 [Capsicum annuum]
Smechr0301383	8	6.08	6.99	26.76	20.01	14.95	1.47249	3.71539e-07	up	--
Smechr0301399	13.33	9.37	17.91	2.29	2.56	5.08	-2.08899	7.50548e-08	down	PREDICTED: carbonic anhydrase 2 isoform X1 [Solanum pennellii]
Smechr0301405	3.84	4.01	3.18	9.22	8.41	6.61	1.06319	0.00173043	up	hypothetical protein CQW23_15007 [Capsicum baccatum]
Smechr0301418	0.93	1.75	0.71	14.21	6.74	3.52	2.76291	1.65467e-06	up	PREDICTED: polygalacturonase non-catalytic subunit AroGP2-like [Solanum tuberosum]
Smechr0301419	0.19	0.73	0.64	2.54	1.98	1.61	1.88898	0.000203554	up	PREDICTED: polygalacturonase-1 non-catalytic subunit beta [Solanum tuberosum]
Smechr0301426	2.21	2.02	2.74	0.67	0.55	0.21	-2.3736	1.9719e-08	down	PREDICTED: polygalacturonase-1 non-catalytic subunit beta-like [Solanum tuberosum]
Smechr0301466	14.16	25.52	17.88	8.53	9.47	11.31	-1.04075	0.000106155	down	PREDICTED: probable xyloglucan endotransglucosylase/hydrolase protein 33 [Solanum tuberosum]
Smechr0301496	2.58	3.08	3.48	0.75	0.54	0.79	-2.20687	3.50994e-09	down	PREDICTED: glyceraldehyde-3-phosphate dehydrogenase, cytosolic [Capsicum annuum]
Smechr0301497	1.52	1.66	2.6	0.98	0.83	0.52	-1.3968	0.00267531	down	PREDICTED: WAT1-related protein At5g40240-like [Solanum tuberosum]
Smechr0301500	7.91	7.51	6.43	0.33	0.67	0.72	-3.72397	5.79046e-37	down	PREDICTED: uncharacterized protein LOC102583331 [Solanum tuberosum]
Smechr0301526	0.36	0.3	0.2	0.69	0.75	0.62	1.19125	0.0105934	up	PREDICTED: nucleobase-ascorbate transporter 7 [Solanum lycopersicum]
Smechr0301557	2.54	1.88	2.76	6.13	5.27	8.94	1.43861	3.15846e-06	up	PREDICTED: glucan endo-1,3-beta-glucosidase 5-like isoform X1 [Solanum pennellii]
Smechr0301563	45.37	111.91	70.89	8.32	16.23	17.7	-2.49559	3.10734e-11	down	PREDICTED: IAA-amino acid hydrolase ILR1-like 4 [Capsicum annuum]
Smechr0301589	1.31	1.57	1.05	3.24	2.34	2.68	1.00133	0.000266484	up	PREDICTED: lysine-specific demethylase JMJ25-like [Solanum tuberosum]
Smechr0301607	1.35	1.04	1.61	4.07	3.48	2.72	1.28382	0.00107854	up	PREDICTED: uncharacterized protein LOC107019930 [Solanum pennellii]
Smechr0301660	3.7	7.46	6.85	1.2	3.2	3.59	-1.23098	0.0119309	down	PREDICTED: calmodulin [Solanum tuberosum]
Smechr0301661	63.32	75.94	88.2	12.37	29.39	32.61	-1.6714	1.32898e-06	down	PREDICTED: uncharacterized protein LOC104233217 [Nicotiana sylvestris]
Smechr0301732	0.74	0.43	1.09	0.18	0.15	0.21	-2.1298	0.0010812	down	Sugar transport protein 13 [Capsicum baccatum]
Smechr0301733	10.15	10.54	9.72	1.13	1.53	1.55	-2.91554	1.4647e-41	down	PREDICTED: hexose carrier protein HEX6-like [Solanum tuberosum]
Smechr0301791	3.91	4.79	7.08	0	0.1	0	-7.36039	7.53159e-09	down	EEF48, partial [Solanum melongena]
Smechr0301812	5.19	8.38	5.35	0.19	0.28	0.6	-4.18809	3.00122e-18	down	PREDICTED: 21 kDa protein-like [Capsicum annuum]
Smechr0301815	87.75	194.99	145.13	8.76	12.73	20.64	-3.40434	4.90872e-20	down	hypothetical protein CQW23_07742 [Capsicum baccatum]
Smechr0301816	35.37	31.9	37.49	4.72	3.06	1.4	-3.60111	2.44899e-26	down	PREDICTED: 21 kDa protein-like [Solanum tuberosum]
Smechr0301817	9.55	9.14	7.02	0	0	0	-11.8799	2.57911e-23	down	PREDICTED: 21 kDa protein-like [Solanum tuberosum]
Smechr0301819	0.73	2.58	2.02	5	5.51	3.95	1.36172	0.00777576	up	PREDICTED: 21 kDa protein-like [Solanum tuberosum]
Smechr0301822	894.83	1006.06	979.69	398.58	433.98	267.94	-1.4639	1.71497e-15	down	PREDICTED: 21 kDa protein-like [Solanum tuberosum]
Smechr0301845	0.67	0.79	0.75	2.41	2.21	3.57	1.82987	5.88642e-05	up	PREDICTED: uncharacterized protein LOC107012540 [Solanum pennellii]
Smechr0301883	0.26	0.14	0.37	2.47	2.87	3.28	3.42047	2.45828e-19	up	PREDICTED: probable aminotransferase ACS12 [Solanum pennellii]
Smechr0301897	2.19	2.3	1.6	0.28	0.27	0.74	-2.27339	0.000926321	down	hypothetical protein BC332_08019 [Capsicum chinense]
Smechr0301899	35.41	33.88	26.76	8.97	8.93	9.27	-1.88744	9.00273e-39	down	PREDICTED: protein DEFECTIVE IN MERISTEM SILENCING 3-like [Solanum tuberosum]
Smechr0301915	0.4	0.88	0.57	2.38	2.25	1.79	1.72366	1.8063e-06	up	PREDICTED: protein LONGIFOLIA 1 isoform X2 [Solanum tuberosum]
Smechr0301917	19.68	20.11	21.18	9.57	9.29	8.6	-1.22252	9.46539e-22	down	PREDICTED: uncharacterized protein LOC107012764 [Solanum pennellii]
Smechr0301919	63.29	56.06	50.13	14.81	12.11	10.71	-2.24371	1.46397e-49	down	PREDICTED: urease accessory protein F [Solanum tuberosum]
Smechr0301920	34.17	37.08	33.29	9.7	11.8	12.37	-1.69052	1.69312e-27	down	PREDICTED: molybdenum cofactor sulfurase [Solanum tuberosum]
Smechr0301926	6.35	10.78	10.67	3.12	2.67	3.48	-1.65697	8.97954e-08	down	PREDICTED: uncharacterized protein LOC107013897 [Solanum pennellii]
Smechr0301930	0	0	0	22.83	20.89	15.42	9.71515	1.27956e-15	up	PREDICTED: uncharacterized protein LOC107025112 [Solanum pennellii]
Smechr0301945	14.39	34.63	23.89	1.02	2.12	3.44	-3.52613	3.37271e-15	down	PREDICTED: protein DETOXIFICATION 49 [Solanum tuberosum]
Smechr0302008	0.16	0.38	0.21	3.65	3.11	2.56	3.58003	7.25335e-11	up	PREDICTED: transcription factor LAF1-like [Solanum tuberosum]
Smechr0302009	12.08	10.42	13.71	0.85	6.32	5.9	-1.51923	0.00875673	down	PREDICTED: 25.3 kDa vesicle transport protein [Solanum lycopersicum]
Smechr0302027	5.67	5.81	5.03	9.12	14.74	12.12	1.06079	8.27129e-07	up	hypothetical protein CICLE_v10004755mg [Citrus clementina]
Smechr0302035	459.73	489.12	361.87	1710.94	1365.23	1340.58	1.68141	1.57788e-29	up	PREDICTED: uncharacterized protein LOC101252465 [Solanum lycopersicum]
Smechr0302042	27.83	16.84	27.52	7.25	7.48	8.5	-1.70074	2.62556e-13	down	PREDICTED: tripeptidyl-peptidase 2-like isoform X1 [Solanum pennellii]
Smechr0302057	1.45	0.94	1.57	0.61	0.54	0.44	-1.38682	0.0137982	down	PREDICTED: uncharacterized protein LOC101256847 [Solanum lycopersicum]
Smechr0302062	51.72	31.03	58.3	6.33	7.99	4.08	-3.01481	9.23385e-23	down	PREDICTED: peroxidase P7-like isoform X1 [Capsicum annuum]
Smechr0302065	2.13	1.89	1.49	0.83	0.58	0.72	-1.44042	5.31132e-05	down	PREDICTED: putative transporter arsB [Solanum lycopersicum]
Smechr0302066	0.84	0.74	0.96	1.93	1.96	2.96	1.37369	0.00206131	up	PREDICTED: protein SRC2 homolog [Solanum lycopersicum]
Smechr0302076	2355.46	2324.38	2636.42	764.28	717.24	921.73	-1.67331	9.4537e-29	down	PREDICTED: protein DETOXIFICATION 35-like [Solanum tuberosum]
Smechr0302099	0.32	0.27	0.18	1.02	0.87	0.96	1.82153	1.46232e-05	up	PREDICTED: uncharacterized protein LOC107057941 [Solanum tuberosum]
Smechr0302127	3.03	5.25	3.57	1.28	2.45	2.11	-1.08382	0.00150442	down	PREDICTED: S-type anion channel SLAH2 [Solanum lycopersicum]
Smechr0302129	6.77	8.7	7.37	23.31	14.21	21.71	1.30336	1.28581e-06	up	PREDICTED: tetraspanin-7-like [Solanum tuberosum]
Smechr0302130	1.08	1.29	1.34	12.03	6.34	6.64	2.66699	3.74801e-15	up	PREDICTED: enolase 1, chloroplastic [Solanum pennellii]
Smechr0302131	0.5	0.13	0.24	1.99	11.66	13.62	4.92694	6.87986e-08	up	--
Smechr0302136	32.19	34.54	32.76	4.37	10.28	10.25	-2.05471	1.0982e-10	down	PREDICTED: uncharacterized protein LOC102602919 isoform X1 [Solanum tuberosum]
Smechr0302137	2.94	4.29	3.89	19.9	39.96	29.09	2.93321	8.06424e-21	up	hypothetical protein A4A49_02974 [Nicotiana attenuata]
Smechr0302148	13.52	11.92	13.65	6.85	5.44	5.19	-1.23559	5.93783e-19	down	PREDICTED: ABC transporter C family member 10-like [Solanum tuberosum]
Smechr0302155	21.78	26.55	27.25	8.45	9.88	11.44	-1.41017	4.11324e-13	down	PREDICTED: ethylene-responsive transcription factor CRF4 [Solanum tuberosum]
Smechr0302162	1.7	2.02	1.09	0.27	0.59	0.63	-1.74073	0.00242815	down	PREDICTED: probable WRKY transcription factor 30 [Solanum tuberosum]
Smechr0302163	2.76	2.13	2.81	1.29	0.95	0.79	-1.42531	4.56364e-06	down	PREDICTED: RNA polymerase sigma factor sigE, chloroplastic/mitochondrial [Solanum tuberosum]
Smechr0302180	99.18	105.04	111.92	250.75	244.26	278.94	1.223	1.50863e-22	up	PREDICTED: probable protein phosphatase 2C 51 [Solanum tuberosum]
Smechr0302197	14.2	15.1	15.88	38.12	41.14	35.19	1.26931	1.26217e-25	up	PREDICTED: probable pectinesterase/pectinesterase inhibitor 61 [Solanum lycopersicum]
Smechr0302217	1.26	1.65	1.36	10.68	9.59	6.81	2.58939	6.14269e-23	up	PREDICTED: protein IQ-DOMAIN 1 [Solanum lycopersicum]
Smechr0302231	41.53	40.36	39.6	99.94	87.18	84.39	1.08869	4.54628e-33	up	PREDICTED: luminal-binding protein 5 [Solanum tuberosum]
Smechr0302233	1.04	1.21	1.83	3.49	3.55	3.12	1.23933	8.26789e-05	up	PREDICTED: glucan endo-1,3-beta-glucosidase isoform X2 [Solanum tuberosum]
Smechr0302248	15.09	14.92	13.58	1.68	2.44	2.07	-2.88202	7.10957e-60	down	PREDICTED: U-box domain-containing protein 43-like [Solanum tuberosum]
Smechr0302252	3.02	5.97	4.9	1.88	1.68	1.13	-1.64953	8.10986e-07	down	PREDICTED: AAA-ATPase At2g46620-like [Solanum pennellii]
Smechr0302266	179.57	309.35	306.04	31.34	81.4	77.63	-2.12399	7.31991e-09	down	PREDICTED: auxin-responsive protein SAUR32-like [Solanum tuberosum]
Smechr0302275	0.72	0.47	0.3	1.77	1.1	1.11	1.35373	0.00347789	up	PREDICTED: growth-regulating factor 3 [Solanum tuberosum]
Smechr0302293	24.32	43.98	35.93	12.89	11.53	11.2	-1.6248	6.26086e-12	down	hypothetical protein T459_09714 [Capsicum annuum]
Smechr0302301	157.89	197.32	215.46	1270.79	1263.86	1155.11	2.61868	4.80951e-66	up	PREDICTED: neurofilament medium polypeptide-like [Solanum pennellii]
Smechr0302319	2.15	5.94	4.47	1.39	1.37	1.96	-1.48052	0.00304082	down	PREDICTED: ribonuclease Y-like [Solanum tuberosum]
Smechr0302320	2.98	8.3	3.33	2.08	2.42	1.91	-1.26141	0.00878274	down	PREDICTED: uncharacterized protein LOC102598720 [Solanum tuberosum]
Smechr0302353	100.99	119.63	117.19	36.61	48.57	59.44	-1.28674	1.76163e-09	down	PREDICTED: TOM1-like protein 2 [Solanum tuberosum]
Smechr0302372	7.7	7.12	9.93	2.18	2.43	3.83	-1.61171	9.35412e-07	down	PREDICTED: putative gamma-glutamylcyclotransferase At3g02910 [Solanum tuberosum]
Smechr0302421	1.31	1.65	1.1	2.97	4.35	4.4	1.46841	3.21144e-08	up	PREDICTED: uncharacterized protein LOC102601595 [Solanum tuberosum]
Smechr0302422	1.62	1.64	0.78	5.62	7.48	6.87	2.24908	7.16156e-07	up	PREDICTED: uncharacterized protein LOC107799761 [Nicotiana tabacum]
Smechr0302423	1.58	1.56	1.28	6.2	7.24	11.96	2.46899	8.27972e-16	up	PREDICTED: uncharacterized protein LOC104646477 [Solanum lycopersicum]
Smechr0302424	0.47	0.53	0.13	1.74	2.61	1.32	2.26914	3.4643e-05	up	PREDICTED: uncharacterized protein LOC102601595 [Solanum tuberosum]
Smechr0302425	40.67	38.44	36.03	76.81	80.34	88.02	1.02521	1.95075e-17	up	PREDICTED: pyruvate dehydrogenase E1 component subunit beta-1, mitochondrial [Capsicum annuum]
Smechr0302445	12.56	26.26	19.94	0.56	2	4.16	-3.17341	8.2122e-05	down	PREDICTED: mitochondrial phosphate carrier protein 3, mitochondrial-like [Solanum tuberosum]
Smechr0302458	2.46	2.7	1.75	0.28	0.72	0.6	-2.15528	3.27391e-05	down	PREDICTED: purple acid phosphatase 17-like [Solanum tuberosum]
Smechr0302459	2.71	2.4	3.04	0.58	1.25	1.18	-1.49324	4.41029e-05	down	PREDICTED: monoglyceride lipase-like [Solanum tuberosum]
Smechr0302490	5.88	6.2	5.52	14.72	15.53	14.53	1.2791	1.06173e-21	up	PREDICTED: uncharacterized protein LOC101265714 [Solanum lycopersicum]
Smechr0302517	60.82	75.76	67.59	14.09	32	29.61	-1.49062	1.03549e-06	down	PREDICTED: putative GEM-like protein 8 [Solanum lycopersicum]
Smechr0302521	1.81	3.8	7.26	0.25	0.39	0.66	-3.38147	1.39855e-07	down	hypothetical protein CQW23_32814 [Capsicum baccatum]
Smechr0302522	78.33	71.61	86.53	39.4	49.79	31.6	-1.04224	1.01526e-07	down	PREDICTED: kunitz-type trypsin inhibitor alpha chain-like [Solanum lycopersicum]
Smechr0302540	41.19	48.24	42.43	15.48	13.07	12.97	-1.73966	1.84374e-38	down	PREDICTED: abietadienol/abietadienal oxidase [Solanum pennellii]
Smechr0302548	3.86	4.14	4.77	1.12	2	0.86	-1.75934	8.61259e-07	down	PREDICTED: alpha-galactosidase-like [Solanum tuberosum]
Smechr0302566	6.29	5.61	5.75	1.88	2.46	2.77	-1.37301	9.30935e-07	down	PREDICTED: thylakoid lumenal 17.9 kDa protein, chloroplastic [Solanum pennellii]
Smechr0302567	27.85	26.92	23.65	9.04	8.93	7.99	-1.66425	3.60232e-44	down	PREDICTED: protein NUCLEAR FUSION DEFECTIVE 4-like [Solanum tuberosum]
Smechr0302589	7.38	8.43	12.19	74.13	104.56	120.17	3.34895	6.82853e-36	up	PREDICTED: uncharacterized protein LOC102590433 [Solanum tuberosum]
Smechr0302592	2.13	1.3	2.07	0.64	0.85	1.01	-1.19641	0.00177221	down	PREDICTED: malate synthase, glyoxysomal [Solanum lycopersicum]
Smechr0302604	8.06	18.97	15.92	2.21	2.4	1.62	-2.86929	6.33626e-16	down	PREDICTED: cytochrome P450 94B3-like [Solanum pennellii]
Smechr0302605	20.21	62.97	32.26	0.13	1.82	6.87	-3.74788	0.00411924	down	Cytochrome 94B1 [Capsicum chinense]
Smechr0302618	9.11	3.49	4.84	22.22	12.77	30.78	1.86058	0.000381702	up	PREDICTED: nuclear transcription factor Y subunit C-1-like isoform X2 [Solanum lycopersicum]
Smechr0302621	7.92	7.32	6.64	1.63	1.83	2.28	-1.98964	1.41278e-10	down	PREDICTED: nuclear transcription factor Y subunit C-1-like isoform X2 [Solanum tuberosum]
Smechr0302624	2.54	1.71	1.97	5.37	4.42	4.39	1.11708	0.000730595	up	PREDICTED: RING-H2 finger protein ATL47-like [Solanum tuberosum]
Smechr0302632	9.5	10.7	9.11	4.23	5.68	4.77	-1.06345	4.06435e-07	down	PREDICTED: haloacid dehalogenase-like hydrolase domain-containing protein At3g48420 [Solanum tuberosum]
Smechr0302633	3.88	3.16	3.5	0.11	0.26	0.52	-3.61616	1.13622e-11	down	PREDICTED: uncharacterized protein LOC102583540 [Solanum tuberosum]
Smechr0302659	0.26	0.34	0.4	1.41	1	0.81	1.59766	9.96523e-05	up	cytochrome P450 [Cynara cardunculus var. scolymus]
Smechr0302663	10.74	8.87	9.26	4.45	4.59	5.04	-1.09977	5.56051e-12	down	PREDICTED: cytochrome P450 71A4-like [Solanum tuberosum]
Smechr0302669	6.64	8.8	7.17	3.09	2.64	3.28	-1.39654	2.25165e-12	down	PREDICTED: quinolinate synthase, chloroplastic [Solanum pennellii]
Smechr0302673	12.19	11.19	15.77	2.98	3.05	5.91	-1.77	2.48415e-07	down	PREDICTED: high-affinity nitrate transporter 3.1 [Solanum tuberosum]
Smechr0302682	2.56	2.39	3.14	0.47	1.6	1.21	-1.36269	0.00958359	down	PREDICTED: uncharacterized protein LOC107862591 [Capsicum annuum]
Smechr0302696	0.73	0.62	0.85	0.32	0.47	0.18	-1.27721	0.00902445	down	PREDICTED: ferric reduction oxidase 8, mitochondrial [Solanum tuberosum]
Smechr0302702	18.25	23.18	24.6	7.38	7.8	8.44	-1.55287	1.22491e-17	down	PREDICTED: uncharacterized protein LOC101264310 [Solanum lycopersicum]
Smechr0302728	8.63	7.04	5.75	25.58	20.76	15.64	1.45926	0.00013567	up	--
Smechr0302729	34.97	22.59	25.26	89.57	70.21	29.72	1.11353	0.0020582	up	hypothetical protein CICLE_v100165972mg [Citrus clementina]
Smechr0302732	8.16	6.38	7.39	0.41	0.61	0.27	-4.16597	1.84398e-15	down	--
Smechr0302733	8.11	9.2	7.72	4.02	2.82	2.26	-1.53916	2.97366e-06	down	--
Smechr0302740	1.5	1.68	1.18	0.35	0.17	0.18	-2.70014	3.07773e-08	down	PREDICTED: uncharacterized protein LOC104217006 [Nicotiana sylvestris]
Smechr0302755	0.17	0.07	0.04	0.43	0.97	0.75	2.89441	6.70182e-06	up	PREDICTED: uncharacterized protein LOC102593326 [Solanum tuberosum]
Smechr0302776	1.12	1.56	2.57	0.08	0.26	0.27	-3.16324	1.02736e-06	down	PREDICTED: putative pectinesterase/pectinesterase inhibitor 26 [Solanum tuberosum]
Smechr0302778	16.05	30.56	31.56	2.48	5.11	3.83	-2.84433	5.9464e-16	down	PREDICTED: putative pectinesterase/pectinesterase inhibitor 26 [Solanum tuberosum]
Smechr0302784	23.25	32.11	30.13	7.37	13.41	17.72	-1.20918	0.000138907	down	PREDICTED: ABC transporter A family member 7-like [Solanum tuberosum]
Smechr0302785	16.93	22.48	22.93	3.08	5.55	6.76	-2.07766	6.65548e-12	down	PREDICTED: ABC transporter A family member 2-like [Capsicum annuum]
Smechr0302796	0.1	0.25	0.38	3.41	4.87	2.15	3.74461	9.27771e-10	up	PREDICTED: mitochondrial outer membrane protein porin of 36 kDa-like [Solanum tuberosum]
Smechr0302809	10.15	10.89	8.9	0.86	1.24	0.48	-3.61652	7.52696e-33	down	PREDICTED: protein NRT1/ PTR FAMILY 2.11-like [Solanum tuberosum]
Smechr0302825	9.51	10.33	10.74	21.29	23.37	24.43	1.10815	1.62668e-12	up	hypothetical protein T459_10219 [Capsicum annuum]
Smechr0302855	6.64	7.45	6.12	21.32	17.32	14.78	1.32712	2.17956e-13	up	PREDICTED: F-box/WD repeat-containing protein sel-10-like [Solanum pennellii]
Smechr0302857	28.55	26.93	27.99	13.1	13.42	14.91	-1.07651	1.05326e-17	down	U-box domain-containing protein 38 [Capsicum chinense]
Smechr0302860	22.57	15.03	21.44	2.5	3.6	6.31	-2.30075	1.89311e-10	down	PREDICTED: gibberellin-regulated protein 10-like [Capsicum annuum]
Smechr0302864	3.92	5.67	4.37	1.1	3	2.89	-1.05426	0.0108972	down	PREDICTED: calmodulin-binding protein 60 A-like isoform X1 [Capsicum annuum]
Smechr0302866	2.27	1.35	2.03	0.21	0.62	0.59	-2.04265	3.68379e-05	down	PREDICTED: calmodulin-binding protein 60 A-like [Capsicum annuum]
Smechr0302867	9.55	10.21	8.85	1.11	0.97	1.02	-3.27593	3.26266e-55	down	PREDICTED: calmodulin-binding protein 60 A-like [Solanum pennellii]
Smechr0302868	16.6	16.18	20.08	4.57	4.94	5.12	-1.92182	1.2077e-23	down	PREDICTED: uncharacterized protein At5g50100, mitochondrial [Solanum tuberosum]
Smechr0302881	1.19	1.04	1.66	0.49	0.32	0.69	-1.44692	0.00543919	down	PREDICTED: RING-H2 finger protein ATL46-like [Solanum pennellii]
Smechr0302889	20.03	23.81	25.94	36.85	76.6	55	1.20618	9.85679e-06	up	PREDICTED: U-box domain-containing protein 19-like [Solanum pennellii]
Smechr0302892	11.05	10.79	14.11	0.92	1.78	2.88	-2.74119	1.11425e-12	down	PREDICTED: UDP-glycosyltransferase 90A1-like [Solanum tuberosum]
Smechr0302912	55.36	87.19	80.42	8.28	25.05	27.61	-1.92804	1.57844e-06	down	PREDICTED: probable inactive poly [ADP-ribose]
Smechr0302936	8.57	16.63	11.34	0.6	1.05	1.86	-3.42736	4.40869e-15	down	LAG1 longevity assurance -like protein 1 [Capsicum annuum]
Smechr0302940	20.54	23.16	22.71	10.76	10	9.51	-1.20594	1.17757e-22	down	PREDICTED: serine protease SPPA, chloroplastic isoform X1 [Solanum tuberosum]
Smechr0302942	3.65	3.13	3.39	1.89	1.44	1.28	-1.21929	3.8728e-09	down	PREDICTED: pentatricopeptide repeat-containing protein At1g18485-like [Solanum tuberosum]
Smechr0302951	0.1	0.05	0.29	1.65	1.42	1.42	3.25335	9.82627e-06	up	PREDICTED: uncharacterized protein LOC102581174 [Solanum tuberosum]
Smechr0302956	4.11	3.45	3.74	1.88	2.22	1.68	-1.03476	0.0001097	down	PREDICTED: flavonol 4'-sulfotransferase-like [Capsicum annuum]
Smechr0302958	3.72	3.7	3.94	9.19	9.01	10.96	1.29403	1.01974e-08	up	PREDICTED: uncharacterized protein LOC102582716 [Solanum tuberosum]
Smechr0302963	2.83	3.13	1.76	30.41	18.43	15.97	2.99595	1.35859e-17	up	PREDICTED: uncharacterized protein LOC107845561 [Capsicum annuum]
Smechr0302964	5.93	5.02	5.89	55.72	38.07	39.82	2.91239	6.39986e-26	up	PREDICTED: uncharacterized protein LOC107845561 [Capsicum annuum]
Smechr0302965	5.75	3.52	4.53	37.52	24.33	41.68	2.84305	6.93068e-17	up	--
Smechr0302966	22.73	22.21	17.99	6.89	10.65	6.02	-1.48604	7.45454e-10	down	PREDICTED: COBRA-like protein 4 [Solanum tuberosum]
Smechr0302967	0.26	0.85	0.63	0.05	0.15	0.27	-1.96602	0.0140357	down	PREDICTED: COBRA-like protein 4 [Solanum tuberosum]
Smechr0302981	2.12	1.69	1.77	0.3	0.55	0.42	-2.18974	2.09418e-06	down	PREDICTED: replication protein A 70 kDa DNA-binding subunit B [Solanum pennellii]
Smechr0302982	0.87	0.96	1.26	0.4	0.34	0.69	-1.16612	0.0161689	down	PREDICTED: uncharacterized protein LOC101255575 [Solanum lycopersicum]
Smechr0303017	1.5	1.25	1.02	0.57	0.7	0.34	-1.29918	0.00218932	down	Flavin-containing monooxygenase FMO GS-OX-like 9 [Capsicum baccatum]
Smechr0303018	17.59	21.21	16.94	4.93	4	6.05	-1.95903	8.81177e-15	down	PREDICTED: pentatricopeptide repeat-containing protein At2g02980-like [Nicotiana sylvestris]
Smechr0303023	7.9	9.83	9.98	0.78	0.52	1.17	-3.54448	2.12091e-33	down	PREDICTED: probable LRR receptor-like serine/threonine-protein kinase At1g74360 [Solanum tuberosum]
Smechr0303033	5.04	4	3.11	2.2	0.98	0.85	-1.67204	4.32301e-05	down	PREDICTED: uncharacterized protein LOC107060149 [Solanum tuberosum]
Smechr0303048	2.62	2.21	2.02	0.29	0.32	0.35	-2.89197	6.73425e-13	down	PREDICTED: galactoside 2-alpha-L-fucosyltransferase [Solanum lycopersicum]
Smechr0303053	314.52	280.84	264.53	146.82	150.99	139.64	-1.04273	1.3902e-27	down	chlorophyll a-b binding protein CAB11 [Solanum lycopersicum]
Smechr0303060	73.71	67.79	72.92	39.26	40.16	30.97	-1.03041	6.4068e-16	down	geranylgeranyl reductase [Solanum habrochaites]
Smechr0303065	39.35	59.89	54.3	17.94	20.35	22.73	-1.3999	5.98784e-11	down	PREDICTED: uncharacterized protein LOC101260808 [Solanum lycopersicum]
Smechr0303071	3.42	3.84	4.92	0.87	1.6	1.48	-1.68995	2.89663e-06	down	PREDICTED: glutathione S-transferase U10-like [Solanum pennellii]
Smechr0303075	0.13	0.14	0.3	0.99	1.14	0.82	2.28896	1.48749e-05	up	PREDICTED: protein PHYTOCHROME KINASE SUBSTRATE 3-like [Solanum tuberosum]
Smechr0303087	4.77	6.32	7.2	13.47	12.67	14.62	1.08418	1.89979e-06	up	PREDICTED: microtubule-associated protein RP/EB family member 1B [Solanum tuberosum]
Smechr0303098	54.48	68.11	67.8	21.22	25.96	32.7	-1.31725	1.22562e-09	down	PREDICTED: uncharacterized protein At1g15400 [Solanum lycopersicum]
Smechr0303109	115.79	140	137.85	52.19	73.88	67.81	-1.08834	8.57924e-09	down	PREDICTED: uncharacterized protein LOC107015438 [Solanum pennellii]
Smechr0303113	1.34	2.06	1.65	0.83	0.77	1	-1.01958	0.0190625	down	PREDICTED: uncharacterized protein LOC101253674 [Solanum lycopersicum]
Smechr0303119	16.22	17.58	19.29	7.03	8.32	6.56	-1.34917	1.04883e-13	down	PREDICTED: protein LURP-one-related 5 [Solanum lycopersicum]
Smechr0303121	12.29	12.8	13.23	6.48	6.74	6.68	-1.0151	3.54541e-12	down	PREDICTED: palmitoyl-monogalactosyldiacylglycerol delta-7 desaturase, chloroplastic [Solanum tuberosum]
Smechr0303137	80.43	163.63	116.28	13.22	21.99	41.46	-2.28798	7.47609e-05	down	probable WRKY transcription factor 40 [Solanum lycopersicum]
Smechr0303150	1.88	1.95	1.59	3.3	4.65	5.93	1.29829	0.00020557	up	PREDICTED: zinc finger protein 1 [Solanum tuberosum]
Smechr0303159	3.08	2.43	2.38	1.13	0.98	1.13	-1.34891	0.00114006	down	PREDICTED: uncharacterized protein LOC107013638 [Solanum pennellii]
Smechr0303166	2.23	1.24	1.92	48.75	40.44	36.62	4.46975	2.44459e-68	up	Flotillin-like protein 2 [Capsicum baccatum]
Smechr0303168	0.06	0.26	0.25	7.52	6.3	5.38	5.0168	1.1293e-32	up	Flotillin-like protein 2 [Capsicum baccatum]
Smechr0303173	9.88	10.49	9.07	36.22	24.32	18.38	1.34268	1.52978e-08	up	PREDICTED: uncharacterized protein LOC107012597 [Solanum pennellii]
Smechr0303195	0.55	0.46	0.42	1.37	1.07	0.99	1.19149	0.000978549	up	PREDICTED: putative receptor-like protein kinase At1g80870 [Solanum tuberosum]
Smechr0303196	0.25	1.03	2.95	12.65	5.58	6.73	2.45753	0.00239201	up	Enzymatic polyprotein [Cajanus cajan]
Smechr0303198	10.05	7.78	5.5	22.17	18.35	15.17	1.18638	6.07435e-07	up	--
Smechr0303243	0.98	0.9	0.68	1.94	1.69	2.39	1.17796	0.000944461	up	PREDICTED: uncharacterized protein LOC101246703 [Solanum lycopersicum]
Smechr0303304	2.88	2.82	4.21	6.41	11.75	12.06	1.54488	7.42635e-06	up	PREDICTED: thaumatin-like protein [Solanum tuberosum]
Smechr0303323	52.54	51.51	55.5	14.51	15.03	18.07	-1.81039	3.35954e-34	down	PREDICTED: protein DETOXIFICATION 16 [Solanum pennellii]
Smechr0303381	1.24	1.63	1.39	13.21	15.35	11.03	3.14574	1.13335e-39	up	hypothetical protein BC332_09433 [Capsicum chinense]
Smechr0303385	14.37	18.76	22.05	0.81	1.5	0.36	-4.4629	1.3273e-23	down	PREDICTED: uncharacterized protein LOC107851393 [Capsicum annuum]
Smechr0303386	5.76	11.28	12.01	0.93	3.81	3.13	-1.94533	0.000232612	down	PREDICTED: uncharacterized protein LOC107804786 [Nicotiana tabacum]
Smechr0303388	28.39	22.54	21.22	76.3	62.17	52.01	1.32874	1.03503e-15	up	PREDICTED: uncharacterized protein LOC102598336 [Solanum tuberosum]
Smechr0303409	18.36	21.88	22.73	2.24	2.83	2.62	-3.10118	8.36935e-38	down	PREDICTED: uncharacterized protein LOC107824529 [Nicotiana tabacum]
Smechr0303414	8.47	8.5	6.16	3.18	3.41	2.84	-1.36135	6.27138e-08	down	Peptidyl-prolyl cis-trans isomerase CYP26-2, chloroplastic [Capsicum baccatum]
Smechr0303452	13.22	17.11	19.48	5.1	5.12	5.79	-1.70831	3.6811e-14	down	PREDICTED: coatomer subunit beta'-1-like [Solanum tuberosum]
Smechr0303484	127.6	146.2	163.59	35.39	64.32	73.75	-1.39465	5.38722e-07	down	PREDICTED: protein NRT1/ PTR FAMILY 1.2-like [Solanum pennellii]
Smechr0303485	8.15	4.51	10.9	1.08	1.7	2.02	-2.35646	2.43844e-08	down	PREDICTED: protein PLANT CADMIUM RESISTANCE 8-like [Solanum lycopersicum]
Smechr0303511	2.35	2.5	2.16	0.79	1.43	1.19	-1.10294	0.000664915	down	PREDICTED: ruBisCO large subunit-binding protein subunit beta, chloroplastic [Solanum tuberosum]
Smechr0303540	10.1	7.22	9.53	1.77	1.74	3.66	-1.95816	3.33158e-07	down	PREDICTED: acid phosphatase 1-like [Solanum tuberosum]
Smechr0303547	9.45	6.94	10.39	0.6	0.99	0.36	-3.85747	1.06902e-15	down	PREDICTED: uncharacterized protein LOC109221269 [Nicotiana attenuata]
Smechr0303584	123.28	70.81	102.93	43.08	31.57	46.4	-1.36002	4.81651e-09	down	PREDICTED: beta-galactosidase [Solanum pennellii]
Smechr0303590	1.04	0.76	0.7	5.16	4.4	4.37	2.40561	4.92218e-23	up	PREDICTED: protein HOTHEAD-like isoform X1 [Solanum tuberosum]
Smechr0303594	14.76	13.35	12.67	9.21	4.17	5	-1.22955	8.25698e-05	down	PREDICTED: protein FAR1-RELATED SEQUENCE 4 [Solanum pennellii]
Smechr0303599	2.5	2.46	3.29	0.81	0.61	1.45	-1.57816	0.000138156	down	PREDICTED: beta-fructofuranosidase, insoluble isoenzyme CWINV1-like [Solanum tuberosum]
Smechr0303613	23.7	29.01	26.47	12.55	11.97	10.32	-1.25841	3.57905e-13	down	PREDICTED: uncharacterized protein LOC107761458 [Nicotiana tabacum]
Smechr0303618	7.31	7.84	7.97	30.18	23.78	18.35	1.56613	3.56207e-14	up	hypothetical protein BC332_09593 [Capsicum chinense]
Smechr0303621	21.7	22	23.91	2.5	3.85	4.11	-2.75294	3.59285e-25	down	PREDICTED: putative lipid-transfer protein DIR1 [Solanum pennellii]
Smechr0303625	3.22	1.89	1.98	9.32	8.23	6.2	1.67429	2.44603e-08	up	PREDICTED: nuclear transcription factor Y subunit A-3-like [Solanum tuberosum]
Smechr0303649	37.4	32.15	36.71	15.53	17.95	17.01	-1.14029	3.64905e-17	down	PREDICTED: uncharacterized protein LOC101253267 [Solanum lycopersicum]
Smechr0303657	13.65	19.3	13.75	3.52	6.2	5.31	-1.69874	3.63294e-10	down	hypothetical protein BC332_09550 [Capsicum chinense]
Smechr0303683	817.6	788.54	837.38	30.49	62.93	66.37	-3.99207	1.21418e-45	down	Pectinesterase 3 [Capsicum baccatum]
Smechr0303687	8.96	11.92	13.33	2.67	3.85	4.87	-1.65026	3.65254e-08	down	PREDICTED: RING-H2 finger protein ATL60-like [Solanum tuberosum]
Smechr0303704	1.03	1.72	0.94	0.3	0.08	0.23	-2.68161	7.15336e-07	down	PREDICTED: glutamate receptor 2.8-like [Solanum tuberosum]
Smechr0303705	0.77	0.5	0.64	0.02	0.02	0.15	-3.34656	2.82492e-05	down	Exocyst complex component EXO84A [Capsicum baccatum]
Smechr0400001	0.79	0.8	0.38	105.21	74.11	59.93	6.85951	1.63523e-38	up	--
Smechr0400012	2.04	2.96	2.28	0.78	0.77	0.23	-2.13203	0.000468114	down	PREDICTED: RING-H2 finger protein ATL67-like [Solanum tuberosum]
Smechr0400020	0.22	0.15	0.28	3.28	3.24	2.44	3.69123	1.51388e-08	up	PREDICTED: uncharacterized protein LOC107844761 [Capsicum annuum]
Smechr0400036	21.31	21.89	25.98	8.54	7.14	9.62	-1.52037	3.27686e-16	down	PREDICTED: O-acyltransferase WSD1-like [Solanum tuberosum]
Smechr0400040	0.65	0.93	0.84	2.58	1.57	1.29	1.08497	0.00137224	up	PREDICTED: cytochrome P450 703A2 [Solanum tuberosum]
Smechr0400042	7.71	7.48	7.73	19.23	14.16	21.81	1.20205	0.00106533	up	--
Smechr0400044	0.33	0.22	0.06	0.95	0.66	0.76	1.90144	0.00183934	up	PREDICTED: probable serine/threonine-protein kinase WNK10 [Solanum tuberosum]
Smechr0400045	5.02	5.01	5.41	15.15	18.55	16.71	1.63836	8.35997e-17	up	PREDICTED: calcium-binding protein KIC [Solanum tuberosum]
Smechr0400054	0.14	0.14	0.08	1.22	0.73	0.48	2.6585	0.000130687	up	Protein IQ-DOMAIN 32 [Capsicum chinense]
Smechr0400057	15.57	11.7	11.37	4.22	3.7	2.97	-1.89779	2.12468e-22	down	PREDICTED: two-component response regulator-like APRR5 [Solanum tuberosum]
Smechr0400060	2.37	2.27	2.83	0.62	0.28	0.66	-2.32148	6.95746e-11	down	PREDICTED: protein LHY isoform X2 [Solanum tuberosum]
Smechr0400063	92.68	79.13	85.15	25.61	32.81	30.8	-1.59076	2.18841e-25	down	PREDICTED: plasma membrane-associated cation-binding protein 1 [Solanum pennellii]
Smechr0400073	18.35	14.91	13.57	47.5	55.79	39.35	1.53898	3.13879e-18	up	PREDICTED: uncharacterized protein LOC107845534 isoform X2 [Capsicum annuum]
Smechr0400125	6.82	8.38	9.14	0.19	1.62	1.19	-3.0755	3.07484e-08	down	PREDICTED: nudix hydrolase 2-like isoform X1 [Solanum tuberosum]
Smechr0400192	13.1	16.81	19.56	21.64	49.06	46.64	1.18417	0.000718624	up	PREDICTED: calcium-binding protein PBP1-like [Solanum tuberosum]
Smechr0400193	14.2	16.25	13.39	2.45	3.07	2.66	-2.4892	8.3286e-47	down	PREDICTED: G-type lectin S-receptor-like serine/threonine-protein kinase At4g27290 isoform X1 [Solanum pennellii]
Smechr0400199	9.73	16.14	11.13	39.37	35.2	35.56	1.50077	3.18433e-12	up	PREDICTED: calcium-binding protein PBP1-like [Solanum lycopersicum]
Smechr0400205	0.11	0.21	0.13	4.04	2.53	1.82	4.1523	8.91763e-15	up	PREDICTED: cyclic nucleotide-gated ion channel 4-like isoform X1 [Solanum tuberosum]
Smechr0400207	1.56	2.03	1.87	11.84	11.06	8.55	2.44888	1.80505e-35	up	PREDICTED: cyclic nucleotide-gated ion channel 4-like isoform X1 [Solanum tuberosum]
Smechr0400281	104.4	109.03	123.65	26.06	26.77	21.12	-2.26294	1.69764e-57	down	PREDICTED: peroxisomal (S)-2-hydroxy-acid oxidase GLO1-like [Solanum tuberosum]
Smechr0400287	6.58	5.94	6.87	0.27	0.69	0.24	-4.08028	4.03089e-25	down	putative glutathione S-transferase [Capsicum chinense]
Smechr0400294	8.79	8.43	6.25	2.9	5.04	3.73	-1.07006	0.00265877	down	PREDICTED: uncharacterized protein LOC102601991 [Solanum tuberosum]
Smechr0400341	1.18	0.93	1.14	5.13	2.6	3.71	1.74139	0.00190685	up	PREDICTED: probable dolichyl-diphosphooligosaccharide--protein glycosyltransferase subunit 3B [Solanum pennellii]
Smechr0400369	1.22	6.25	2.58	0	0.4	0.29	-3.92577	2.75495e-05	down	PREDICTED: uncharacterized protein LOC107001739 [Solanum pennellii]
Smechr0400380	28.78	31.65	31.36	147.49	137.81	130.96	2.10891	2.89384e-99	up	E3 ubiquitin-protein ligase RMA1H1 [Capsicum chinense]
Smechr0400385	0.93	1.54	1.07	8.18	7.59	6.07	2.54956	1.27109e-16	up	PREDICTED: expansin-B3-like [Solanum tuberosum]
Smechr0400387	2.26	1.94	1.79	0.71	0.94	0.53	-1.52621	0.000985901	down	PREDICTED: bifunctional epoxide hydrolase 2-like [Solanum tuberosum]
Smechr0400388	0.2	0.14	0.03	309.67	220.44	203.66	10.8986	1.68269e-116	up	PREDICTED: ELMO domain-containing protein A isoform X3 [Solanum lycopersicum]
Smechr0400410	3.4	2.18	2.34	9	10.13	6.1	1.60121	2.45637e-07	up	PREDICTED: malonyl-coenzyme:anthocyanin 5-O-glucoside-6'''-O-malonyltransferase-like [Solanum pennellii]
Smechr0400411	5.17	2.82	3.9	8.55	9.75	8.29	1.09498	0.00232648	up	PREDICTED: malonyl-coenzyme:anthocyanin 5-O-glucoside-6'''-O-malonyltransferase [Solanum lycopersicum]
Smechr0400412	0.65	0.08	0.85	5.88	3.62	2.81	2.8707	2.19647e-05	up	PREDICTED: anthocyanin 5-aromatic acyltransferase-like [Solanum tuberosum]
Smechr0400413	0.46	0.4	0.25	2.65	2.07	1.24	2.34018	0.000178812	up	PREDICTED: anthocyanin 5-aromatic acyltransferase-like [Solanum tuberosum]
Smechr0400418	0.41	0	0	5.18	4.9	0.96	4.68811	0.000952005	up	PREDICTED: anthocyanin 5-aromatic acyltransferase-like [Solanum tuberosum]
Smechr0400421	49.26	45.64	56.5	18.31	15.04	9.98	-1.88536	4.71097e-18	down	PREDICTED: anthocyanin 5-aromatic acyltransferase-like [Solanum tuberosum]
Smechr0400424	1.03	2.24	0.79	8.76	13.91	11.34	3.00573	7.78126e-14	up	PREDICTED: GDSL esterase/lipase At1g28580-like [Nicotiana tabacum]
Smechr0400426	41.25	35.98	39.13	0	0	0	-10.455	2.56098e-18	down	--
Smechr0400447	122.59	135.62	166.69	53.45	72.55	79.62	-1.11291	3.49551e-07	down	PREDICTED: histone H3.2 [Musa acuminata subsp. malaccensis]
Smechr0400449	4.57	3.99	3.13	11.29	10.26	13.29	1.51319	1.99296e-08	up	PREDICTED: glutaredoxin-C9-like [Capsicum annuum]
Smechr0400494	2.42	1.01	1.42	7.83	6.31	4.91	1.90323	6.02131e-07	up	PREDICTED: transcription factor MYB3-like [Solanum pennellii]
Smechr0400513	5.03	6.97	5.11	1.17	2.07	0.83	-2.14565	3.09166e-09	down	linalool/nerolidol synthase [Solanum lycopersicum]
Smechr0400514	20.81	20.87	33.3	1.24	0.88	1.11	-4.61179	4.05091e-41	down	P21 family protein [Populus trichocarpa]
Smechr0400535	34.97	44.78	50.95	5.89	11.24	8.77	-2.40227	2.62564e-18	down	PREDICTED: pollen-specific leucine-rich repeat extensin-like protein 3 [Solanum lycopersicum]
Smechr0400596	1.4	1.69	2.15	0.89	0.97	0.88	-1.01346	0.0168701	down	PREDICTED: (+)-neomenthol dehydrogenase-like [Solanum tuberosum]
Smechr0400666	3.31	2.43	3.43	0.9	0.89	2.22	-1.2428	0.0105547	down	PREDICTED: F-box protein PP2-A13-like [Solanum tuberosum]
Smechr0400788	59.55	61.65	57.15	152.87	147.35	122.09	1.17133	1.36647e-26	up	PREDICTED: protein NRT1/ PTR FAMILY 4.5-like [Solanum tuberosum]
Smechr0400839	1.77	2.76	1.99	6.09	6.93	7.03	1.55302	1.89157e-06	up	PREDICTED: uncharacterized protein LOC104109294 isoform X2 [Nicotiana tomentosiformis]
Smechr0400862	1.93	1.46	2.09	6.35	10.98	6.18	2.03349	3.27616e-08	up	PREDICTED: RING-H2 finger protein ATL2-like [Nicotiana sylvestris]
Smechr0400907	0.05	0.09	0.07	0.47	0.24	0.41	2.30074	7.32829e-05	up	ABC transporter C family member 9 [Capsicum baccatum]
Smechr0400984	7.47	5.35	7.19	0	0	0	-7.28527	3.45837e-08	down	Nonaspanin (TM9SF) [Corchorus olitorius]
Smechr0401006	43.16	44.84	57.18	13.93	26.07	28.36	-1.14766	0.000103213	down	PREDICTED: ferredoxin [Nicotiana sylvestris]
Smechr0401071	40.16	43.4	44.05	59.41	132.44	107.02	1.16675	3.86717e-05	up	PREDICTED: ethylene-responsive transcription factor ERF014 [Solanum tuberosum]
Smechr0401208	0	0	0	6.44	2.97	5.94	8.03856	6.9237e-10	up	PREDICTED: uncharacterized protein LOC102603641 [Solanum tuberosum]
Smechr0401216	43.1	57.92	65.86	7.96	12.59	13.99	-2.33704	1.46073e-18	down	RecName: Full=Nitrate reductase [NADH]
Smechr0401229	2.47	2.72	3.73	1.17	0.88	1.18	-1.53563	1.31481e-05	down	hypothetical protein T459_33074 [Capsicum annuum]
Smechr0401253	70.27	66.37	69.83	18.58	28.67	55.44	-1.0588	0.00269313	down	PREDICTED: sucrose transport protein-like [Solanum tuberosum]
Smechr0401289	0	0	0.04	1.93	0.53	1.64	6.42958	3.64026e-06	up	PREDICTED: zinc finger BED domain-containing protein RICESLEEPER 1-like [Solanum tuberosum]
Smechr0401391	2.12	2.51	1.86	17.89	8.06	3.82	2.10482	0.000139014	up	PREDICTED: uncharacterized protein LOC109220355 [Nicotiana attenuata]
Smechr0401392	3.79	2.93	2.88	13.97	7.82	5.93	1.44863	0.000171597	up	PREDICTED: uncharacterized protein LOC107871990 [Capsicum annuum]
Smechr0401408	4.83	4.8	3.28	14.31	8.51	6.2	1.08771	0.00344151	up	--
Smechr0401411	3.1	1.56	3.2	11.92	7.15	3.23	1.41452	0.0104966	up	PREDICTED: uncharacterized protein LOC107059696 [Solanum tuberosum]
Smechr0401426	0.47	0.24	0.45	9.35	4.92	6.23	4.05687	1.43304e-10	up	PREDICTED: FAD-dependent urate hydroxylase isoform X1 [Solanum pennellii]
Smechr0401431	0.57	1.91	0.97	2.74	5.07	2.5	1.50344	0.00821019	up	calcium-binding protein [Solanum habrochaites]
Smechr0401516	10.35	15.45	17.66	0.56	0.96	1.65	-3.83124	3.30571e-21	down	PREDICTED: uncharacterized protein LOC101258062 [Solanum lycopersicum]
Smechr0401538	20.8	26.32	30.52	100.21	109.83	108.18	1.96318	6.63426e-27	up	SWEET transporter protein 1b [Solanum tuberosum]
Smechr0401568	67.63	61.44	73.16	30.77	32.29	34.84	-1.11409	1.13631e-15	down	PREDICTED: pathogen-related protein-like isoform X1 [Solanum tuberosum]
Smechr0401569	64.38	54.11	79.42	6.87	9.6	10.2	-2.95587	2.27384e-37	down	PREDICTED: pathogen-related protein-like [Capsicum annuum]
Smechr0401570	2.6	1.95	2.33	0.84	0.78	0.79	-1.58592	2.7404e-05	down	Glycolipid transfer protein 3 [Capsicum chinense]
Smechr0401576	6.75	6.36	7.19	3.28	3.68	1.93	-1.26871	4.48853e-07	down	PREDICTED: ABC transporter G family member 22-like [Solanum tuberosum]
Smechr0401587	352.61	206.78	274.03	95.73	76.09	102.09	-1.66957	3.87535e-15	down	--
Smechr0401598	4.43	2.68	3.02	0.64	0.63	0.04	-3.04992	3.2134e-06	down	--
Smechr0401634	39.86	31.49	40.64	9.85	14.73	29.85	-1.09161	0.00335468	down	fructose-1,6-bisphosphatase, cytosolic [Solanum tuberosum]
Smechr0401661	1339.12	1706.92	1562.55	408.46	508.01	386.76	-1.89364	4.21982e-31	down	ASR2 protein, partial [Solanum ochranthum]
Smechr0401673	1.2	1.51	2.02	0.13	0	0	-5.35997	8.12998e-06	down	hypothetical protein A4A49_25287 [Nicotiana attenuata]
Smechr0401693	6.34	7.36	8.7	0	0	0	-8.05624	2.15188e-10	down	--
Smechr0401704	330.47	253.93	245.72	72.8	103.78	84.87	-1.72918	6.78799e-21	down	PREDICTED: peroxidase 12-like [Capsicum annuum]
Smechr0401705	143.04	127.94	113.99	77.83	71.45	51.52	-1.012	1.1006e-09	down	Peroxidase 12 [Capsicum chinense]
Smechr0401713	0	0	0	12.26	11.08	14.3	9.5249	4.85093e-15	up	PREDICTED: xanthoxin dehydrogenase-like [Solanum tuberosum]
Smechr0401717	31.67	32.04	32.92	16.06	18.54	15.89	-1.00596	1.03885e-14	down	PREDICTED: uncharacterized protein LOC101254895 [Solanum lycopersicum]
Smechr0401720	79.19	72.71	62.22	224.81	185.16	164.35	1.35169	2.96268e-22	up	PREDICTED: protein GIGANTEA-like isoform X2 [Solanum tuberosum]
Smechr0401721	9.81	7.37	9.35	1.02	1.76	2.45	-2.39253	1.93552e-11	down	PREDICTED: endochitinase EP3 [Solanum tuberosum]
Smechr0401729	0.28	0.17	0.12	2.08	2.63	2.46	3.59588	4.69237e-18	up	PREDICTED: dynamin-related protein 4C-like [Solanum pennellii]
Smechr0401755	0.66	1.26	1.63	237.34	176.63	130.59	7.1719	5.33749e-108	up	hypothetical protein LR48_Vigan07g129600 [Vigna angularis]
Smechr0401756	127.44	121.84	113.04	0	0	0	-13.2558	4.58601e-29	down	hypothetical protein CQW23_27109 [Capsicum baccatum]
Smechr0401793	0	0	0	1.76	3.71	3.97	8.56346	3.38195e-11	up	PREDICTED: uncharacterized protein LOC102586840 [Solanum tuberosum]
Smechr0401818	17.89	22.67	22.69	3.76	13.61	10.93	-1.21844	0.00500632	down	hypothetical protein CQW23_10375 [Capsicum baccatum]
Smechr0401838	18.97	19.1	13.83	33.76	36.73	39.45	1.0201	2.04751e-09	up	PREDICTED: uncharacterized protein LOC101246821 [Solanum lycopersicum]
Smechr0401855	8.48	21.3	15.21	1.6	6.4	7.57	-1.58553	0.00266628	down	PREDICTED: probable trehalose-phosphate phosphatase J [Solanum lycopersicum]
Smechr0401858	5.66	7.82	6.78	1.13	1.3	0.34	-2.9639	8.68864e-12	down	PREDICTED: uncharacterized protein LOC107058694 [Solanum tuberosum]
Smechr0401859	28.16	28.47	33.85	10.99	11.67	14.38	-1.35483	3.13603e-13	down	PREDICTED: F-box protein At1g78100 [Solanum tuberosum]
Smechr0401862	1.58	1.48	1.61	0.41	0.62	0.65	-1.53606	8.62795e-05	down	PREDICTED: kinesin-related protein 4-like [Solanum tuberosum]
Smechr0401869	3.34	3.83	2.56	0.56	0.79	1.14	-2.01298	4.33528e-05	down	hypothetical protein T459_12645 [Capsicum annuum]
Smechr0401870	3	2.29	1.48	0.35	0.49	0.63	-2.25429	9.4814e-05	down	PREDICTED: MDIS1-interacting receptor like kinase 2-like [Solanum lycopersicum]
Smechr0401875	6.9	7.38	5.73	2.29	1.13	2.17	-1.90691	1.55737e-05	down	hypothetical protein BC332_11555 [Capsicum chinense]
Smechr0401876	67.63	49.02	68.96	7.59	3.1	5.14	-3.62753	3.51118e-27	down	--
Smechr0401896	60.51	78.12	85.43	21.48	33.29	37.65	-1.34147	1.1108e-07	down	hypothetical protein BC332_11564 [Capsicum chinense]
Smechr0401900	1.04	1.35	1.06	0.22	0.12	0.14	-2.91191	1.7894e-07	down	--
Smechr0401906	11.86	11.1	14.14	1.46	1.9	1.18	-3.10696	5.43242e-32	down	PREDICTED: protein EXORDIUM-like 2 [Solanum lycopersicum]
Smechr0401908	29.5	43.1	36.48	9.72	9.38	11.24	-1.91553	2.69908e-24	down	PREDICTED: F-box protein At1g78280 [Solanum tuberosum]
Smechr0401923	12.47	13.11	17.21	0.34	3.48	2.73	-2.76058	4.37265e-06	down	PREDICTED: uncharacterized protein LOC107017268 [Solanum pennellii]
Smechr0401928	0.63	0.89	1.13	1.8	2.39	2.71	1.31513	0.00310336	up	PREDICTED: blue copper protein [Solanum lycopersicum]
Smechr0401937	34.56	40.54	45.22	3.44	8.25	10.05	-2.52489	1.68713e-12	down	PREDICTED: putative clathrin assembly protein At4g40080 [Solanum lycopersicum]
[truncated: 3,051 more rows]

## Sheet: A1 vs A5
Supplementary Table S1. DEGs identified in the pair-wise comparisons
[truncated: 4,006 more rows]

[truncated: 7 more sheets: A2 vs A3, A2 vs A5, A3 vs A5, A4 vs A1, A4 vs A2, A4 vs A3, A4 vs A5]
